# Supplementary material for: (3,4-Dimeth­oxy­phen­yl)[2-(thio­phen-2-ylcarbon­yl)phen­yl]methanone
Source: Acta Crystallogr Sect E Struct Rep Online. 2012 Sep 5;68(Pt 10):o2844. doi: 10.1107/S1600536812037336 (PMC3470204; doi:10.1107/S1600536812037336)
Supplement: Supplementary file 1 [file e-68-o2844-sup1.cif]

##############################################################################
#                                                                            #
# This CIF contains the data in a paper accepted for publication in          #
# Acta Crystallographica Section E. It conforms to the requirements of       #
# Notes for Authors for Acta Crystallographica Section E, and has been       #
# peer reviewed under the auspices of the IUCr Commission on Journals.       #
#                                                                            #
# Full details of the Crystallographic Information File format               #
# are given in the paper "The Crystallographic Information File (CIF):       #
# a New Standard Archive File for Crystallography" by S. R. Hall, F. H.      #
# Allen and I. D. Brown [Acta Cryst. (1991), A47, 655-685].                  #
#                                                                            #
# The current version of the core CIF dictionary is obtainable from          #
# ftp://ftp.iucr.org/pub/cif_core.dic.                                       #
#                                                                            #
# Software is freely available for graphical display of the structure(s)     #
# in this CIF. For information consult the CIF software page                 #
# http://www.iucr.org/resources/cif/software.                                #
#                                                                            #
# This file may be used for bona fide research purposes within the           #
# scientific community so long as proper attribution is given to the journal # 
# article from which it was obtained.                                        #
#                                                                            #
##############################################################################
data_global
_audit_creation_method     SHELXL-97
_journal_date_recd_electronic     2012-06-30
_journal_date_accepted     2012-08-29
_journal_name_full     'Acta Crystallographica, Section E'
_journal_year     2012
_journal_volume     68
_journal_issue     10
_journal_page_first     o2844
_journal_page_last     o2844
_journal_paper_category     QO
_journal_paper_doi     10.1107/S1600536812037336
_journal_coeditor_code     BT5963
_publ_contact_author_name     'A. SubbiahPandi'
_publ_contact_author_address
;
  Department of Physics
  Presidency College
  Chennai 600 005
  India
;
_publ_contact_author_email     'a_sp59@yahoo.in'
_publ_contact_author_fax     '091 044 2854 4894'
_publ_contact_author_phone     '091 044 24471061'
_publ_section_title
;
(3,4-Dimethoxyphenyl)[2-(thiophen-2-ylcarbonyl)phenyl]methanone
;
loop_
    _publ_author_name
    _publ_author_address
    'G. Ganesh'
;
Department of Physics
S.M.K. Fomra Institute of Technology
Thaiyur
Chennai 603 103
India
;
    'R. Sivasakthikumaran'
;
Department of Organic Chemistry
University of Madras
Guindy Campus
Chennai 600 025
India
;
    'E. Govindan'
;
Department of Physics
Presidency College (Autonomous)
Chennai 600 005
India
;
    'A. K. Mohana Krishnan'
;
Department of Organic Chemistry
University of Madras
Guindy Campus
Chennai 600 025
India
;
    'A. SubbiahPandi'
;
Department of Physics
Presidency College (Autonomous)
Chennai 600 005
India
;
data_I
_audit_creation_method     SHELXL-97
_chemical_name_systematic
;
(3,4-Dimethoxyphenyl)[2-(thiophen-2-ylcarbonyl)phenyl]methanone
;
_chemical_name_common
;
2-[2-(3,4-Dimethoxybenzoyl)benzoyl]thiophene
;
_chemical_formula_moiety     'C20 H16 O4 S'
_chemical_formula_sum     'C20 H16 O4 S'
_chemical_formula_iupac     'C20 H16 O4 S'
_chemical_formula_weight     352.40
_chemical_melting_point     ?
_symmetry_cell_setting     orthorhombic
_symmetry_space_group_name_H-M     'P b c a'
_symmetry_space_group_name_Hall     '-P 2ac 2ab'
loop_
    _symmetry_equiv_pos_as_xyz
    'x, y, z'
    '-x+1/2, -y, z+1/2'
    '-x, y+1/2, -z+1/2'
    'x+1/2, -y+1/2, -z'
    '-x, -y, -z'
    'x-1/2, y, -z-1/2'
    'x, -y-1/2, z-1/2'
    '-x-1/2, y-1/2, z'
_cell_length_a     15.7324(6)
_cell_length_b     10.7988(5)
_cell_length_c     20.4877(11)
_cell_angle_alpha     90.00
_cell_angle_beta     90.00
_cell_angle_gamma     90.00
_cell_volume     3480.7(3)
_cell_formula_units_Z     8
_cell_measurement_reflns_used     4469
_cell_measurement_theta_min     2.4
_cell_measurement_theta_max     28.6
_cell_measurement_temperature     293(2)
_exptl_crystal_description     'Block'
_exptl_crystal_colour     'white crystalline'
_exptl_crystal_size_max     0.25
_exptl_crystal_size_mid     0.22
_exptl_crystal_size_min     0.19
_exptl_crystal_density_diffrn     1.345
_exptl_crystal_density_meas     ?
_exptl_crystal_density_method     'not measured'
_exptl_crystal_F_000     1472
_exptl_absorpt_coefficient_mu     0.207
_exptl_absorpt_correction_type     multi-scan
_exptl_absorpt_process_details     '(SADABS; Sheldrick, 1996)'
_exptl_absorpt_correction_T_min     0.950
_exptl_absorpt_correction_T_max     0.961
_exptl_special_details     ?
_diffrn_ambient_temperature     293(2)
_diffrn_radiation_type     MoK\a
_diffrn_radiation_wavelength     0.71073
_diffrn_radiation_source     'fine-focus sealed tube'
_diffrn_radiation_monochromator     graphite
_diffrn_measurement_device_type     'Bruker APEXII CCD area-detector'
_diffrn_measurement_method     '\w and \f scans'
_diffrn_detector_area_resol_mean     ?
_diffrn_reflns_number     22015
_diffrn_reflns_av_R_equivalents     0.0290
_diffrn_reflns_av_sigmaI/netI     0.0252
_diffrn_reflns_theta_min     2.37
_diffrn_reflns_theta_max     28.64
_diffrn_reflns_theta_full     28.64
_diffrn_measured_fraction_theta_max     0.998
_diffrn_measured_fraction_theta_full     0.998
_diffrn_reflns_limit_h_min     -21
_diffrn_reflns_limit_h_max     12
_diffrn_reflns_limit_k_min     -14
_diffrn_reflns_limit_k_max     13
_diffrn_reflns_limit_l_min     -26
_diffrn_reflns_limit_l_max     27
_diffrn_standards_number     ?
_diffrn_standards_interval_count     ?
_diffrn_standards_interval_time     ?
_diffrn_standards_decay_%     ?
_refine_special_details
;
Refinement of <i>F</i>^2^ against ALL reflections. The weighted <i>R</i>-factor
<i>wR</i> and goodness of fit <i>S</i> are based on <i>F</i>^2^, conventional
<i>R</i>-factors <i>R</i> are based on <i>F</i>, with <i>F</i> set to zero for
negative <i>F</i>^2^. The threshold expression of <i>F</i>^2^ >
\s(<i>F</i>^2^) is used only for calculating <i>R</i>-factors(gt) <i>etc</i>.
and is not relevant to the choice of reflections for refinement.
<i>R</i>-factors based on <i>F</i>^2^ are statistically about twice as large
as those based on <i>F</i>, and <i>R</i>- factors based on ALL data will be
even larger.
;
_reflns_number_total     4469
_reflns_number_gt     2968
_reflns_threshold_expression     I>2\s(I)
_refine_ls_structure_factor_coef     Fsqd
_refine_ls_matrix_type     full
_refine_ls_R_factor_all     0.0689
_refine_ls_R_factor_gt     0.0397
_refine_ls_wR_factor_gt     0.0927
_refine_ls_wR_factor_ref     0.1074
_refine_ls_goodness_of_fit_ref     1.025
_refine_ls_restrained_S_all     1.044
_refine_ls_number_reflns     4469
_refine_ls_number_parameters     236
_refine_ls_number_restraints     4
_refine_ls_hydrogen_treatment     constr
_refine_ls_weighting_scheme     calc
_refine_ls_weighting_details
         'calc w=1/[\s^2^(Fo^2^)+(0.0418P)^2^+0.6807P] where P=(Fo^2^+2Fc^2^)/3'
_atom_sites_solution_hydrogens     geom
_atom_sites_solution_primary     direct
_atom_sites_solution_secondary     difmap
_refine_ls_shift/su_max     0.000
_refine_ls_shift/su_mean     0.000
_refine_diff_density_max     0.189
_refine_diff_density_min     -0.199
_refine_ls_extinction_method     'SHELXL97 (Sheldrick, 2008)'
_refine_ls_extinction_coef     0.0032(4)
_refine_ls_extinction_expression
                                  'Fc^*^=kFc[1+0.001xFc^2^\l^3^/sin(2\q)]^-1/4^'
loop_
    _atom_type_symbol
    _atom_type_description
    _atom_type_scat_dispersion_real
    _atom_type_scat_dispersion_imag
    _atom_type_scat_source
    'C' 'C' 0.0033 0.0016
                         'International Tables Vol C Tables 4.2.6.8 and 6.1.1.4'
    'H' 'H' 0.0000 0.0000
                         'International Tables Vol C Tables 4.2.6.8 and 6.1.1.4'
    'O' 'O' 0.0106 0.0060
                         'International Tables Vol C Tables 4.2.6.8 and 6.1.1.4'
    'S' 'S' 0.1246 0.1234
                         'International Tables Vol C Tables 4.2.6.8 and 6.1.1.4'
_computing_data_collection     'APEX2 (Bruker, 2008)'
_computing_cell_refinement     'SAINT (Bruker, 2008)'
_computing_data_reduction     'SAINT (Bruker, 2008)'
_computing_structure_solution     'SHELXS97 (Sheldrick, 2008)'
_computing_structure_refinement     'SHELXL97 (Sheldrick, 2008)'
_computing_molecular_graphics     'ORTEP-3 (Farrugia, 1997)'
_computing_publication_material
                            'SHELXL97 (Sheldrick, 2008) and PLATON (Spek, 2009)'
loop_
    _atom_site_type_symbol
    _atom_site_label
    _atom_site_fract_x
    _atom_site_fract_y
    _atom_site_fract_z
    _atom_site_U_iso_or_equiv
    _atom_site_adp_type
    _atom_site_calc_flag
    _atom_site_refinement_flags
    _atom_site_occupancy
    _atom_site_symmetry_multiplicity
    _atom_site_disorder_assembly
    _atom_site_disorder_group
    C C1 0.07420(12) 0.29212(17) 0.52465(9) 0.0702(5) Uani d . 1 1 . .
    H H1A 0.0927 0.2750 0.5684 0.105 Uiso calc R 1 1 . .
    H H1B 0.0939 0.2278 0.4960 0.105 Uiso calc R 1 1 . .
    H H1C 0.0132 0.2953 0.5235 0.105 Uiso calc R 1 1 . .
    C C2 0.08842(9) 0.44770(14) 0.44314(7) 0.0447(3) Uani d . 1 1 . .
    C C3 0.03902(9) 0.38431(14) 0.39886(7) 0.0487(4) Uani d . 1 1 . .
    H H3 0.0165 0.3075 0.4099 0.058 Uiso calc R 1 1 . .
    C C4 0.02285(9) 0.43475(14) 0.33805(7) 0.0471(3) Uani d . 1 1 . .
    H H4 -0.0110 0.3917 0.3086 0.056 Uiso calc R 1 1 . .
    C C5 0.05654(8) 0.54875(13) 0.32047(7) 0.0419(3) Uani d . 1 1 . .
    C C6 0.10764(8) 0.61269(13) 0.36538(7) 0.0432(3) Uani d . 1 1 . .
    H H6 0.1313 0.6885 0.3539 0.052 Uiso calc R 1 1 . .
    C C7 0.12280(9) 0.56397(14) 0.42603(7) 0.0448(3) Uani d . 1 1 . .
    C C8 0.20416(12) 0.73733(16) 0.46082(9) 0.0669(5) Uani d . 1 1 . .
    H H8A 0.2364 0.7649 0.4979 0.100 Uiso calc R 1 1 . .
    H H8B 0.1584 0.7942 0.4528 0.100 Uiso calc R 1 1 . .
    H H8C 0.2404 0.7337 0.4232 0.100 Uiso calc R 1 1 . .
    C C10 -0.02731(9) 0.55919(13) 0.21288(7) 0.0432(3) Uani d . 1 1 . .
    C C11 -0.10859(9) 0.55142(16) 0.23926(9) 0.0567(4) Uani d . 1 1 . .
    H H11 -0.1164 0.5629 0.2838 0.068 Uiso calc R 1 1 . .
    C C12 -0.17778(10) 0.52680(18) 0.19982(10) 0.0672(5) Uani d . 1 1 . .
    H H12 -0.2320 0.5229 0.2178 0.081 Uiso calc R 1 1 . .
    C C13 -0.16671(11) 0.50815(17) 0.13424(10) 0.0664(5) Uani d . 1 1 . .
    H H13 -0.2134 0.4912 0.1079 0.080 Uiso calc R 1 1 . .
    C C14 -0.08662(10) 0.51440(15) 0.10716(8) 0.0567(4) Uani d . 1 1 . .
    H H14 -0.0796 0.5011 0.0626 0.068 Uiso calc R 1 1 . .
    C C15 -0.01622(9) 0.54042(13) 0.14591(7) 0.0443(3) Uani d . 1 1 . .
    C C16 0.06748(10) 0.54873(14) 0.11162(7) 0.0496(4) Uani d . 1 1 C .
    C C17 0.13814(9) 0.47030(14) 0.13224(7) 0.0464(3) Uani d D 1 1 . .
    C C9 0.04505(9) 0.60239(13) 0.25482(7) 0.0436(3) Uani d . 1 1 . .
    O O1 0.10795(7) 0.40790(11) 0.50401(5) 0.0615(3) Uani d . 1 1 . .
    O O2 0.17058(8) 0.61823(10) 0.47356(5) 0.0634(3) Uani d . 1 1 . .
    O O3 0.09238(7) 0.68272(10) 0.23367(5) 0.0606(3) Uani d . 1 1 . .
    O O4 0.07382(8) 0.61470(13) 0.06358(6) 0.0795(4) Uani d . 1 1 . .
    C C19 0.22592(12) 0.31667(19) 0.17820(10) 0.0741(5) Uani d D 1 1 . .
    H H19 0.2419 0.2511 0.2050 0.089 Uiso calc R 1 1 A 1
    C C20 0.27476(11) 0.37328(19) 0.13340(10) 0.0747(6) Uani d D 1 1 C .
    H H20 0.3309 0.3501 0.1263 0.090 Uiso calc R 1 1 B 1
    S S1 0.22947(5) 0.48657(9) 0.09150(7) 0.0691(3) Uani d PD 0.675(3) 1 C 1
    C C18 0.1412(3) 0.3789(4) 0.1768(2) 0.0592(17) Uiso d PD 0.675(3) 1 C 1
    H H18 0.0959 0.3571 0.2036 0.071 Uiso calc PR 0.675(3) 1 C 1
    S S1' 0.13250(13) 0.3528(2) 0.18931(11) 0.0487(5) Uani d PD 0.325(3) 1 C 2
    C C18' 0.2189(6) 0.4727(13) 0.1078(7) 0.160(9) Uiso d PD 0.325(3) 1 C 2
    H H18' 0.2373 0.5316 0.0778 0.192 Uiso calc PR 0.325(3) 1 C 2
loop_
    _atom_site_aniso_label
    _atom_site_aniso_U_11
    _atom_site_aniso_U_22
    _atom_site_aniso_U_33
    _atom_site_aniso_U_12
    _atom_site_aniso_U_13
    _atom_site_aniso_U_23
    C1 0.0799(12) 0.0676(11) 0.0631(11) 0.0014(9) 0.0013(9) 0.0211(9)
    C2 0.0434(7) 0.0473(8) 0.0434(8) 0.0063(6) 0.0002(6) 0.0017(6)
    C3 0.0491(8) 0.0439(8) 0.0530(9) -0.0046(6) -0.0002(7) 0.0035(7)
    C4 0.0457(8) 0.0474(8) 0.0481(8) -0.0060(6) -0.0023(6) -0.0029(7)
    C5 0.0387(7) 0.0450(8) 0.0420(7) 0.0002(6) 0.0029(6) -0.0017(6)
    C6 0.0409(7) 0.0412(7) 0.0475(8) -0.0024(6) 0.0012(6) -0.0024(6)
    C7 0.0410(7) 0.0457(8) 0.0477(8) 0.0011(6) -0.0031(6) -0.0060(7)
    C8 0.0731(11) 0.0563(10) 0.0713(11) -0.0111(9) -0.0122(9) -0.0112(9)
    C10 0.0414(7) 0.0428(8) 0.0455(8) 0.0021(6) 0.0003(6) 0.0048(6)
    C11 0.0468(8) 0.0665(10) 0.0567(9) 0.0039(7) 0.0043(7) 0.0047(8)
    C12 0.0392(9) 0.0766(12) 0.0860(13) 0.0023(8) -0.0010(8) 0.0088(10)
    C13 0.0522(10) 0.0669(11) 0.0801(13) 0.0023(8) -0.0214(9) 0.0003(10)
    C14 0.0617(10) 0.0565(10) 0.0520(9) 0.0055(8) -0.0131(8) -0.0006(8)
    C15 0.0479(8) 0.0403(7) 0.0448(8) 0.0039(6) -0.0027(6) 0.0035(6)
    C16 0.0590(9) 0.0486(8) 0.0411(8) 0.0023(7) 0.0036(7) 0.0010(7)
    C17 0.0464(8) 0.0490(8) 0.0438(8) -0.0003(6) 0.0065(6) -0.0059(7)
    C9 0.0436(7) 0.0431(7) 0.0441(8) 0.0003(6) 0.0049(6) -0.0030(6)
    O1 0.0726(7) 0.0614(7) 0.0506(6) -0.0004(6) -0.0104(5) 0.0102(5)
    O2 0.0760(8) 0.0576(7) 0.0565(7) -0.0122(6) -0.0208(6) -0.0018(5)
    O3 0.0676(7) 0.0615(7) 0.0527(6) -0.0207(6) 0.0014(5) 0.0064(5)
    O4 0.0883(9) 0.0898(9) 0.0605(7) 0.0172(7) 0.0181(7) 0.0303(7)
    C19 0.0794(13) 0.0703(12) 0.0724(12) 0.0139(10) -0.0122(10) -0.0096(10)
    C20 0.0453(9) 0.0834(13) 0.0954(15) 0.0117(9) 0.0010(10) -0.0217(12)
    S1 0.0501(4) 0.0695(5) 0.0876(6) 0.0022(3) 0.0239(4) -0.0130(4)
    S1' 0.0502(9) 0.0473(9) 0.0485(9) 0.0120(7) 0.0026(7) 0.0027(8)
_geom_special_details
;
All e.s.d.'s (except the e.s.d. in the dihedral angle between two l.s. planes)
are estimated using the full covariance matrix. The cell e.s.d.'s are taken
into account individually in the estimation of e.s.d.'s in distances, angles
and torsion angles; correlations between e.s.d.'s in cell parameters are only
used when they are defined by crystal symmetry. An approximate (isotropic)
treatment of cell e.s.d.'s is used for estimating e.s.d.'s involving l.s.
planes.
;
loop_
    _geom_bond_atom_site_label_1
    _geom_bond_atom_site_label_2
    _geom_bond_site_symmetry_2
    _geom_bond_distance
    _geom_bond_publ_flag
    C1 O1 . 1.423(2) ?
    C1 H1A . 0.9600 ?
    C1 H1B . 0.9600 ?
    C1 H1C . 0.9600 ?
    C2 O1 . 1.3544(17) ?
    C2 C3 . 1.377(2) ?
    C2 C7 . 1.411(2) ?
    C3 C4 . 1.383(2) ?
    C3 H3 . 0.9300 ?
    C4 C5 . 1.388(2) ?
    C4 H4 . 0.9300 ?
    C5 C6 . 1.4034(19) ?
    C5 C9 . 1.4756(19) ?
    C6 C7 . 1.370(2) ?
    C6 H6 . 0.9300 ?
    C7 O2 . 1.3625(17) ?
    C8 O2 . 1.415(2) ?
    C8 H8A . 0.9600 ?
    C8 H8B . 0.9600 ?
    C8 H8C . 0.9600 ?
    C10 C11 . 1.391(2) ?
    C10 C15 . 1.3979(19) ?
    C10 C9 . 1.501(2) ?
    C11 C12 . 1.382(2) ?
    C11 H11 . 0.9300 ?
    C12 C13 . 1.370(3) ?
    C12 H12 . 0.9300 ?
    C13 C14 . 1.378(2) ?
    C13 H13 . 0.9300 ?
    C14 C15 . 1.391(2) ?
    C14 H14 . 0.9300 ?
    C15 C16 . 1.495(2) ?
    C16 O4 . 1.2191(18) ?
    C16 C17 . 1.460(2) ?
    C17 C18 . 1.345(4) ?
    C17 C18' . 1.366(9) ?
    C17 S1 . 1.6709(17) ?
    C17 S1' . 1.728(3) ?
    C9 O3 . 1.2225(16) ?
    C19 C20 . 1.344(3) ?
    C19 C18 . 1.493(5) ?
    C19 S1' . 1.538(3) ?
    C19 H19 . 0.9300 ?
    C20 C18' . 1.483(10) ?
    C20 S1 . 1.656(2) ?
    C20 H20 . 0.9300 ?
    C18 H18 . 0.9300 ?
    C18' H18' . 0.9300 ?
loop_
    _geom_angle_atom_site_label_1
    _geom_angle_atom_site_label_2
    _geom_angle_atom_site_label_3
    _geom_angle_site_symmetry_1
    _geom_angle_site_symmetry_3
    _geom_angle
    _geom_angle_publ_flag
    O1 C1 H1A . . 109.5 ?
    O1 C1 H1B . . 109.5 ?
    H1A C1 H1B . . 109.5 ?
    O1 C1 H1C . . 109.5 ?
    H1A C1 H1C . . 109.5 ?
    H1B C1 H1C . . 109.5 ?
    O1 C2 C3 . . 125.24(14) ?
    O1 C2 C7 . . 115.09(13) ?
    C3 C2 C7 . . 119.67(13) ?
    C2 C3 C4 . . 120.10(14) ?
    C2 C3 H3 . . 120.0 ?
    C4 C3 H3 . . 120.0 ?
    C3 C4 C5 . . 120.85(13) ?
    C3 C4 H4 . . 119.6 ?
    C5 C4 H4 . . 119.6 ?
    C4 C5 C6 . . 119.02(13) ?
    C4 C5 C9 . . 122.54(13) ?
    C6 C5 C9 . . 118.33(12) ?
    C7 C6 C5 . . 120.35(13) ?
    C7 C6 H6 . . 119.8 ?
    C5 C6 H6 . . 119.8 ?
    O2 C7 C6 . . 125.38(13) ?
    O2 C7 C2 . . 114.62(13) ?
    C6 C7 C2 . . 120.00(13) ?
    O2 C8 H8A . . 109.5 ?
    O2 C8 H8B . . 109.5 ?
    H8A C8 H8B . . 109.5 ?
    O2 C8 H8C . . 109.5 ?
    H8A C8 H8C . . 109.5 ?
    H8B C8 H8C . . 109.5 ?
    C11 C10 C15 . . 119.17(14) ?
    C11 C10 C9 . . 119.58(13) ?
    C15 C10 C9 . . 120.83(13) ?
    C12 C11 C10 . . 120.58(16) ?
    C12 C11 H11 . . 119.7 ?
    C10 C11 H11 . . 119.7 ?
    C13 C12 C11 . . 120.11(16) ?
    C13 C12 H12 . . 119.9 ?
    C11 C12 H12 . . 119.9 ?
    C12 C13 C14 . . 120.26(16) ?
    C12 C13 H13 . . 119.9 ?
    C14 C13 H13 . . 119.9 ?
    C13 C14 C15 . . 120.52(16) ?
    C13 C14 H14 . . 119.7 ?
    C15 C14 H14 . . 119.7 ?
    C14 C15 C10 . . 119.35(14) ?
    C14 C15 C16 . . 116.43(13) ?
    C10 C15 C16 . . 124.22(13) ?
    O4 C16 C17 . . 120.68(14) ?
    O4 C16 C15 . . 119.11(14) ?
    C17 C16 C15 . . 119.99(13) ?
    C18 C17 C18' . . 103.3(6) ?
    C18 C17 C16 . . 130.5(2) ?
    C18' C17 C16 . . 126.3(5) ?
    C18 C17 S1 . . 112.7(2) ?
    C18' C17 S1 . . 10.0(5) ?
    C16 C17 S1 . . 116.69(11) ?
    C18 C17 S1' . . 5.0(3) ?
    C18' C17 S1' . . 108.0(5) ?
    C16 C17 S1' . . 125.64(12) ?
    S1 C17 S1' . . 117.35(12) ?
    O3 C9 C5 . . 121.81(13) ?
    O3 C9 C10 . . 118.66(13) ?
    C5 C9 C10 . . 119.52(12) ?
    C2 O1 C1 . . 117.90(13) ?
    C7 O2 C8 . . 117.72(12) ?
    C20 C19 C18 . . 107.0(2) ?
    C20 C19 S1' . . 122.1(2) ?
    C18 C19 S1' . . 15.25(19) ?
    C20 C19 H19 . . 126.5 ?
    C18 C19 H19 . . 126.5 ?
    S1' C19 H19 . . 111.3 ?
    C19 C20 C18' . . 103.4(4) ?
    C19 C20 S1 . . 116.37(14) ?
    C18' C20 S1 . . 13.3(4) ?
    C19 C20 H20 . . 121.8 ?
    C18' C20 H20 . . 134.6 ?
    S1 C20 H20 . . 121.8 ?
    C20 S1 C17 . . 91.91(11) ?
    C17 C18 C19 . . 112.0(3) ?
    C17 C18 H18 . . 124.0 ?
    C19 C18 H18 . . 124.0 ?
    C19 S1' C17 . . 92.13(16) ?
    C17 C18' C20 . . 114.1(8) ?
    C17 C18' H18' . . 123.0 ?
    C20 C18' H18' . . 123.0 ?
loop_
    _geom_torsion_atom_site_label_1
    _geom_torsion_atom_site_label_2
    _geom_torsion_atom_site_label_3
    _geom_torsion_atom_site_label_4
    _geom_torsion_site_symmetry_1
    _geom_torsion_site_symmetry_2
    _geom_torsion_site_symmetry_3
    _geom_torsion_site_symmetry_4
    _geom_torsion
    _geom_torsion_publ_flag
    O1 C2 C3 C4 . . . . 179.55(13) ?
    C7 C2 C3 C4 . . . . -0.3(2) ?
    C2 C3 C4 C5 . . . . 0.6(2) ?
    C3 C4 C5 C6 . . . . 0.1(2) ?
    C3 C4 C5 C9 . . . . 176.30(13) ?
    C4 C5 C6 C7 . . . . -1.1(2) ?
    C9 C5 C6 C7 . . . . -177.44(12) ?
    C5 C6 C7 O2 . . . . -179.37(13) ?
    C5 C6 C7 C2 . . . . 1.3(2) ?
    O1 C2 C7 O2 . . . . 0.10(18) ?
    C3 C2 C7 O2 . . . . 179.99(13) ?
    O1 C2 C7 C6 . . . . 179.46(12) ?
    C3 C2 C7 C6 . . . . -0.6(2) ?
    C15 C10 C11 C12 . . . . -0.7(2) ?
    C9 C10 C11 C12 . . . . 171.96(15) ?
    C10 C11 C12 C13 . . . . 0.9(3) ?
    C11 C12 C13 C14 . . . . -0.3(3) ?
    C12 C13 C14 C15 . . . . -0.4(3) ?
    C13 C14 C15 C10 . . . . 0.5(2) ?
    C13 C14 C15 C16 . . . . -178.31(15) ?
    C11 C10 C15 C14 . . . . 0.0(2) ?
    C9 C10 C15 C14 . . . . -172.56(13) ?
    C11 C10 C15 C16 . . . . 178.76(14) ?
    C9 C10 C15 C16 . . . . 6.2(2) ?
    C14 C15 C16 O4 . . . . 50.8(2) ?
    C10 C15 C16 O4 . . . . -127.95(17) ?
    C14 C15 C16 C17 . . . . -123.81(15) ?
    C10 C15 C16 C17 . . . . 57.4(2) ?
    O4 C16 C17 C18 . . . . -169.2(3) ?
    C15 C16 C17 C18 . . . . 5.4(4) ?
    O4 C16 C17 C18' . . . . 9.2(9) ?
    C15 C16 C17 C18' . . . . -176.3(9) ?
    O4 C16 C17 S1 . . . . 5.9(2) ?
    C15 C16 C17 S1 . . . . -179.57(11) ?
    O4 C16 C17 S1' . . . . -167.53(16) ?
    C15 C16 C17 S1' . . . . 7.0(2) ?
    C4 C5 C9 O3 . . . . -159.37(14) ?
    C6 C5 C9 O3 . . . . 16.9(2) ?
    C4 C5 C9 C10 . . . . 21.6(2) ?
    C6 C5 C9 C10 . . . . -162.15(12) ?
    C11 C10 C9 O3 . . . . -131.30(15) ?
    C15 C10 C9 O3 . . . . 41.2(2) ?
    C11 C10 C9 C5 . . . . 47.76(19) ?
    C15 C10 C9 C5 . . . . -139.72(14) ?
    C3 C2 O1 C1 . . . . -0.8(2) ?
    C7 C2 O1 C1 . . . . 179.09(14) ?
    C6 C7 O2 C8 . . . . 3.2(2) ?
    C2 C7 O2 C8 . . . . -177.42(14) ?
    C18 C19 C20 C18' . . . . 2.3(7) ?
    S1' C19 C20 C18' . . . . 4.5(7) ?
    C18 C19 C20 S1 . . . . -1.0(3) ?
    S1' C19 C20 S1 . . . . 1.2(3) ?
    C19 C20 S1 C17 . . . . 1.00(17) ?
    C18' C20 S1 C17 . . . . -13(3) ?
    C18 C17 S1 C20 . . . . -0.7(3) ?
    C18' C17 S1 C20 . . . . 19(4) ?
    C16 C17 S1 C20 . . . . -176.59(13) ?
    S1' C17 S1 C20 . . . . -2.63(14) ?
    C18' C17 C18 C19 . . . . -3.2(8) ?
    C16 C17 C18 C19 . . . . 175.46(19) ?
    S1 C17 C18 C19 . . . . 0.3(4) ?
    S1' C17 C18 C19 . . . . 160(3) ?
    C20 C19 C18 C17 . . . . 0.4(4) ?
    S1' C19 C18 C17 . . . . -172.7(12) ?
    C20 C19 S1' C17 . . . . -2.5(2) ?
    C18 C19 S1' C17 . . . . 5.3(9) ?
    C18 C17 S1' C19 . . . . -18(3) ?
    C18' C17 S1' C19 . . . . -0.7(8) ?
    C16 C17 S1' C19 . . . . 176.50(15) ?
    S1 C17 S1' C19 . . . . 3.15(16) ?
    C18 C17 C18' C20 . . . . 4.8(13) ?
    C16 C17 C18' C20 . . . . -173.9(6) ?
    S1 C17 C18' C20 . . . . -157(5) ?
    S1' C17 C18' C20 . . . . 3.3(13) ?
    C19 C20 C18' C17 . . . . -4.7(13) ?
    S1 C20 C18' C17 . . . . 162(4) ?
loop_
    _geom_hbond_atom_site_label_D
    _geom_hbond_atom_site_label_H
    _geom_hbond_atom_site_label_A
    _geom_hbond_site_symmetry_A
    _geom_hbond_distance_DH
    _geom_hbond_distance_HA
    _geom_hbond_distance_DA
    _geom_hbond_angle_DHA
    C3 H3 O4 3_545 0.93 2.58 3.496(2) 169.0
    C1 H1A Cg2 8_555 0.96 2.99 3.799(3) 143
_iucr_refine_instructions_details
;
TITL RSK2DK in Pbca
CELL  0.71073  15.7324  10.7988  20.4877   90.000   90.000   90.000
ZERR     8.00   0.0006   0.0005   0.0011    0.000    0.000    0.000
LATT   1
SYMM  1/2 - X, - Y, 1/2 + Z
SYMM  - X, 1/2 + Y, 1/2 - Z
SYMM  1/2 + X, 1/2 - Y, - Z
SFAC  C    H    O    S
UNIT  160  128  32   8
MERG   2
SADI  0.01 C17 C18 C17 C18'
SADI  0.01 C18 C19 C18' C20
SADI  0.01 C17 S1 C17 S1'
SADI  0.01 S1 C20 S1' C19
EQIV $1 -x,-1/2+y,1/2-z
HTAB C3 O4_$1
FMAP   2
PLAN   20
SIZE     0.19   0.22   0.25
ACTA
BOND   $H
CONF
L.S.  20
WGHT    0.041800    0.680700
EXTI    0.003237
FVAR       0.10548   0.67494
C1    1    0.074202    0.292118    0.524655    11.00000    0.07991    0.06759 =
         0.06307    0.02112    0.00132    0.00142
AFIX  33
H1A   2    0.092676    0.275043    0.568397    11.00000   -1.50000
H1B   2    0.093918    0.227843    0.496042    11.00000   -1.50000
H1C   2    0.013242    0.295338    0.523454    11.00000   -1.50000
AFIX   0
C2    1    0.088420    0.447700    0.443142    11.00000    0.04336    0.04727 =
         0.04337    0.00167    0.00025    0.00631
C3    1    0.039015    0.384310    0.398861    11.00000    0.04909    0.04385 =
         0.05303    0.00345   -0.00015   -0.00456
AFIX  43
H3    2    0.016482    0.307470    0.409850    11.00000   -1.20000
AFIX   0
C4    1    0.022848    0.434753    0.338049    11.00000    0.04570    0.04740 =
         0.04810   -0.00286   -0.00225   -0.00604
AFIX  43
H4    2   -0.011031    0.391719    0.308566    11.00000   -1.20000
AFIX   0
C5    1    0.056536    0.548754    0.320472    11.00000    0.03874    0.04502 =
         0.04199   -0.00170    0.00285    0.00018
C6    1    0.107642    0.612686    0.365378    11.00000    0.04087    0.04120 =
         0.04749   -0.00240    0.00120   -0.00245
AFIX  43
H6    2    0.131348    0.688519    0.353910    11.00000   -1.20000
AFIX   0
C7    1    0.122802    0.563971    0.426035    11.00000    0.04096    0.04565 =
         0.04769   -0.00597   -0.00307    0.00110
C8    1    0.204157    0.737330    0.460816    11.00000    0.07314    0.05628 =
         0.07129   -0.01122   -0.01222   -0.01112
AFIX  33
H8A   2    0.236399    0.764893    0.497851    11.00000   -1.50000
H8B   2    0.158433    0.794185    0.452771    11.00000   -1.50000
H8C   2    0.240424    0.733733    0.423180    11.00000   -1.50000
AFIX   0
C10   1   -0.027310    0.559191    0.212878    11.00000    0.04137    0.04276 =
         0.04551    0.00480    0.00030    0.00211
C11   1   -0.108587    0.551419    0.239263    11.00000    0.04677    0.06649 =
         0.05670    0.00465    0.00432    0.00390
AFIX  43
H11   2   -0.116424    0.562894    0.283847    11.00000   -1.20000
AFIX   0
C12   1   -0.177785    0.526800    0.199824    11.00000    0.03916    0.07659 =
         0.08596    0.00883   -0.00097    0.00234
AFIX  43
H12   2   -0.231980    0.522885    0.217834    11.00000   -1.20000
AFIX   0
C13   1   -0.166706    0.508148    0.134242    11.00000    0.05220    0.06695 =
         0.08011    0.00032   -0.02145    0.00227
AFIX  43
H13   2   -0.213405    0.491195    0.107883    11.00000   -1.20000
AFIX   0
C14   1   -0.086616    0.514405    0.107156    11.00000    0.06169    0.05651 =
         0.05198   -0.00060   -0.01310    0.00552
AFIX  43
H14   2   -0.079580    0.501132    0.062632    11.00000   -1.20000
AFIX   0
C15   1   -0.016224    0.540420    0.145907    11.00000    0.04786    0.04031 =
         0.04475    0.00350   -0.00273    0.00385
C16   1    0.067475    0.548729    0.111623    11.00000    0.05904    0.04855 =
         0.04113    0.00105    0.00355    0.00227
C17   1    0.138140    0.470296    0.132239    11.00000    0.04641    0.04895 =
         0.04375   -0.00594    0.00653   -0.00030
C9    1    0.045054    0.602389    0.254819    11.00000    0.04356    0.04310 =
         0.04414   -0.00301    0.00489    0.00028
O1    3    0.107946    0.407900    0.504013    11.00000    0.07258    0.06138 =
         0.05057    0.01024   -0.01040   -0.00043
O2    3    0.170583    0.618233    0.473556    11.00000    0.07600    0.05760 =
         0.05648   -0.00180   -0.02079   -0.01218
O3    3    0.092378    0.682723    0.233670    11.00000    0.06761    0.06147 =
         0.05268    0.00637    0.00141   -0.02066
O4    3    0.073818    0.614705    0.063581    11.00000    0.08830    0.08982 =
         0.06052    0.03026    0.01813    0.01725
C19   1    0.225916    0.316672    0.178200    11.00000    0.07940    0.07034 =
         0.07245   -0.00961   -0.01221    0.01390
AFIX  43
H19   2    0.241870    0.251134    0.204979    11.00000   -1.20000
AFIX   0
C20   1    0.274756    0.373281    0.133400    11.00000    0.04526    0.08344 =
         0.09536   -0.02172    0.00103    0.01168
AFIX  43
H20   2    0.330932    0.350078    0.126323    11.00000   -1.20000
AFIX   0
PART    1
S1    4    0.229467    0.486567    0.091497    21.00000    0.05009    0.06955 =
         0.08762   -0.01299    0.02386    0.00222
C18   1    0.141194    0.378937    0.176831    21.00000    0.05917
AFIX  43
H18   2    0.095890    0.357146    0.203633    21.00000   -1.20000
AFIX   0
PART    2
S1'   4    0.132502    0.352812    0.189309   -21.00000    0.05023    0.04730 =
         0.04847    0.00270    0.00262    0.01199
C18'  1    0.218946    0.472745    0.107833   -21.00000    0.15989
AFIX  43
H18'  2    0.237321    0.531585    0.077840   -21.00000   -1.20000
HKLF    4
REM  RSK2DK in Pbca
REM R1 =  0.0397 for   2968 Fo > 4sig(Fo)  and  0.0689 for all   4469 data
REM    236 parameters refined using      4 restraints
END
;
