# Supplementary material for: (3,4-Dimeth­oxy­phen­yl)[2-(thio­phen-2-ylcarbon­yl)phen­yl]methanone
Source: Acta Crystallogr Sect E Struct Rep Online. 2012 Sep 5;68(Pt 10):o2844. doi: 10.1107/S1600536812037336 (PMC3470204; doi:10.1107/S1600536812037336)
Supplement: Supplementary file 2 [file e-68-o2844-Isup2.hkl]

# 
# h,k,l, Fc-squared, Fo-squared, sigma(Fo-squared) and status flag 
# 
data_I
_shelx_title ' RSK2DK in Pbca' 
_shelx_refln_list_code          4 
_shelx_F_calc_maximum      371.76 
_exptl_crystal_F_000      1472.00 
_reflns_d_resolution_high  0.7414 
 
loop_ 
 _symmetry_equiv_pos_as_xyz 
 'x, y, z' 
 '-x+1/2, -y, z+1/2' 
 '-x, y+1/2, -z+1/2' 
 'x+1/2, -y+1/2, -z' 
 '-x, -y, -z' 
 'x-1/2, y, -z-1/2' 
 'x, -y-1/2, z-1/2' 
 '-x-1/2, y-1/2, z' 
 
_cell_length_a    15.7324 
_cell_length_b    10.7988 
_cell_length_c    20.4877 
_cell_angle_alpha  90.000 
_cell_angle_beta   90.000 
_cell_angle_gamma  90.000 
 
_shelx_F_squared_multiplier     1.000 
 
loop_ 
 _refln_index_h 
 _refln_index_k 
 _refln_index_l 
 _refln_F_squared_calc 
 _refln_F_squared_meas 
 _refln_F_squared_sigma 
 _refln_observed_status 
   2   0   0    10586.55     8975.35    402.16 o 
   4   0   0    11009.18    11228.68    156.48 o 
   6   0   0    20520.79    21283.42    292.91 o 
   8   0   0      346.10      457.33     11.45 o 
  10   0   0       95.55       69.21      4.45 o 
  12   0   0        9.15        6.78      5.39 o 
  14   0   0      135.09      126.58      7.93 o 
  16   0   0      325.69      320.95     17.08 o 
  18   0   0       63.11       68.31      9.89 o 
   2   1   0      459.33      505.18      6.43 o 
   4   1   0     1459.27     1317.07     19.60 o 
   6   1   0      916.50      881.00     13.38 o 
   8   1   0     1213.15     1184.77     15.93 o 
  10   1   0     2051.09     2168.13     28.19 o 
  12   1   0        2.59       -2.97      2.97 o 
  14   1   0       26.36       39.83      4.09 o 
  16   1   0      122.21      121.50      7.55 o 
  18   1   0       27.60       26.96      8.99 o 
  20   1   0       37.19       28.76     10.79 o 
   0   2   0   138203.41   132226.39   1803.37 o 
   2   2   0     6699.82     6744.68     70.38 o 
   4   2   0      383.39      365.77      5.38 o 
   6   2   0       42.61       34.78      2.26 o 
   8   2   0      392.27      420.56      7.95 o 
  10   2   0      280.03      323.30      7.80 o 
  12   2   0       29.72       37.68      3.45 o 
  14   2   0      271.80      287.83     10.79 o 
  16   2   0       26.60       10.79      8.99 o 
  18   2   0       70.45       72.80     11.68 o 
  20   2   0      149.76      159.10     17.08 o 
   2   3   0     1182.32     1171.21     13.52 o 
   4   3   0      984.89      904.96     10.59 o 
   6   3   0      651.36      655.07     13.68 o 
   8   3   0      151.70      138.04      3.83 o 
  10   3   0     3072.88     3096.03     40.05 o 
  12   3   0     1966.41     1994.18     30.72 o 
  14   3   0      840.69      847.33     21.18 o 
  16   3   0      342.10      338.53     13.04 o 
  18   3   0       21.47       26.13      4.82 o 
  20   3   0       98.37       96.17     15.28 o 
   0   4   0        1.66       -2.08      2.08 o 
   2   4   0     6863.03     6814.80     71.52 o 
   4   4   0     5522.75     5729.68     71.69 o 
   6   4   0      173.51      163.69      4.48 o 
   8   4   0      181.79      166.33      4.56 o 
  10   4   0      134.51      131.15      4.44 o 
  12   4   0      766.60      722.40     14.64 o 
  14   4   0      228.29      233.84      9.08 o 
  16   4   0        0.18        0.90      9.89 o 
  18   4   0        0.63        5.39     11.68 o 
  20   4   0       41.59       60.22     14.38 o 
   2   5   0     4969.49     4747.04     60.23 o 
   4   5   0      222.18      194.60      5.76 o 
   6   5   0       24.36       27.76      3.05 o 
   8   5   0      234.40      209.57      6.23 o 
  10   5   0       50.95       49.73      3.53 o 
  12   5   0     1667.67     1628.88     29.40 o 
  14   5   0     2911.98     2851.64     48.84 o 
  16   5   0       13.28       30.56     12.58 o 
  18   5   0        0.28       -8.99      8.99 o 
   0   6   0      157.79      190.58      8.12 o 
   2   6   0     6478.07     6479.11     81.71 o 
   4   6   0        6.28        9.46      7.42 o 
   6   6   0      112.48       90.80      3.90 o 
   8   6   0      220.28      167.55     10.25 o 
  10   6   0      116.78       96.28     11.32 o 
  12   6   0      607.57      586.79     13.87 o 
  14   6   0      188.73      176.58     11.69 o 
  16   6   0       10.18       13.48     10.79 o 
  18   6   0        4.03       -2.70     11.68 o 
   2   7   0     2542.66     2560.41     35.16 o 
   4   7   0     1493.75     1573.79     23.16 o 
   6   7   0     1028.66     1069.56     19.07 o 
   8   7   0       50.55       56.65      6.88 o 
  10   7   0      321.28      292.76      9.00 o 
  12   7   0       62.08       51.88      7.05 o 
  14   7   0      357.30      328.07     13.61 o 
  16   7   0        7.98       -1.94      4.90 o 
  18   7   0       32.74       51.23     16.18 o 
   0   8   0      149.62      130.49      9.20 o 
   2   8   0     3933.23     4031.23     53.69 o 
   4   8   0        1.47       -2.97      2.97 o 
   6   8   0      220.58      196.39      8.05 o 
   8   8   0       55.55       32.39      5.82 o 
  10   8   0      283.88      281.80     11.24 o 
  12   8   0        0.01       10.79      6.24 o 
  14   8   0        0.21       -5.63      5.63 o 
  16   8   0       16.79       18.60      6.34 o 
   2   9   0      509.21      513.27     12.88 o 
   4   9   0       17.26       11.80      5.35 o 
   6   9   0      245.30      253.60     11.32 o 
   8   9   0       72.39       72.55      7.52 o 
  10   9   0       84.40       84.70     17.53 o 
  12   9   0       29.57       32.37      7.48 o 
  14   9   0        1.17       -6.24      6.24 o 
  16   9   0        4.37        6.61      6.51 o 
   0  10   0       14.22        2.86      8.09 o 
   2  10   0      279.29      232.34     14.31 o 
   4  10   0       12.05       -5.35      5.35 o 
   6  10   0      138.38      118.02      9.10 o 
   8  10   0      109.44      106.22      8.86 o 
  10  10   0        2.67        2.70      7.48 o 
  12  10   0       32.73       33.08     12.13 o 
  14  10   0       38.61       59.45      9.12 o 
   2  11   0       12.30        3.71     10.99 o 
   4  11   0      107.76      110.53      9.31 o 
   6  11   0        2.04        1.08      6.34 o 
   8  11   0       13.53       16.37      6.86 o 
  10  11   0        0.31        4.70     14.38 o 
  12  11   0      104.15      160.87     13.79 o 
   0  12   0      468.28      498.10     30.57 o 
   2  12   0      283.66      272.04     16.84 o 
   4  12   0        7.05       10.85     11.68 o 
   6  12   0        2.16        1.02      7.00 o 
   8  12   0       30.53       35.11      7.93 o 
  10  12   0       21.61       28.35     10.13 o 
  12  12   0        1.97       23.37     12.58 o 
   2  13   0        1.42        8.58      9.20 o 
   4  13   0       66.43       70.43     12.03 o 
   6  13   0        8.02        5.69      9.47 o 
   8  13   0       42.49       28.76     14.38 o 
   0  14   0       85.63       84.49     18.88 o 
   2  14   0       22.51        4.21     10.11 o 
   4  14   0        0.42        0.78     15.28 o 
   1   1   1      312.47      280.16      4.88 o 
   2   1   1    10130.51    10179.46     89.75 o 
   3   1   1       84.48       62.16      1.43 o 
   4   1   1     9985.64     9903.00     91.81 o 
   5   1   1     3222.91     3291.41     32.47 o 
   6   1   1       28.71       16.28      1.43 o 
   7   1   1     1479.71     1453.86     14.18 o 
   8   1   1      170.95      167.61      2.75 o 
   9   1   1       59.61       55.23      1.62 o 
  10   1   1      970.40      940.15      9.42 o 
  11   1   1      521.33      568.34      7.77 o 
  12   1   1     2707.87     2686.27     29.13 o 
  13   1   1     2088.10     2166.73     37.87 o 
  14   1   1      403.87      409.66      6.88 o 
  15   1   1       21.38       22.92      3.01 o 
  16   1   1        0.13        0.64      3.56 o 
  17   1   1        5.23        9.52      5.42 o 
  18   1   1        2.47       -0.45      5.72 o 
  19   1   1       98.65      107.74      9.20 o 
  20   1   1       53.21       67.52      8.90 o 
  21   1   1        3.40        2.70      8.99 o 
   0   2   1     7294.29     7121.48     69.19 o 
   1   2   1     7639.06     7516.71     53.33 o 
   2   2   1    17537.40    17842.53    130.21 o 
   3   2   1    18276.30    18532.02    135.88 o 
   4   2   1     3911.71     3878.11     30.23 o 
   5   2   1     9929.48     9956.42    103.34 o 
   6   2   1     2703.83     2738.32     29.75 o 
   7   2   1      141.50      134.89      4.24 o 
   8   2   1     2184.35     2207.00     26.43 o 
   9   2   1     1456.43     1538.15     19.28 o 
  10   2   1      703.00      704.46      8.88 o 
  11   2   1       32.60       29.19      2.59 o 
  12   2   1      154.00      156.19      4.44 o 
  13   2   1       67.50       71.71      3.73 o 
  14   2   1      696.65      727.08     13.43 o 
  15   2   1       20.41       27.52      3.38 o 
  16   2   1       12.33        9.31      4.74 o 
  17   2   1        7.49        3.60      6.36 o 
  18   2   1      109.22      114.00     10.17 o 
  19   2   1       83.55       96.05      9.84 o 
  20   2   1       41.50       22.92      8.26 o 
   1   3   1     9292.16     9175.25     63.00 o 
   2   3   1    19415.44    19581.16    137.65 o 
   3   3   1     2995.31     2792.62     20.53 o 
   4   3   1      422.71      462.21      4.53 o 
   5   3   1     3748.04     3727.31     31.73 o 
   6   3   1      957.37      924.55      9.34 o 
   7   3   1      603.63      585.48      6.50 o 
   8   3   1       55.17       54.42      3.02 o 
   9   3   1       61.77       57.70      2.07 o 
  10   3   1       93.03       90.55      4.23 o 
  11   3   1      110.70      105.85      3.68 o 
  12   3   1     1588.06     1567.52     19.18 o 
  13   3   1      402.99      375.38     14.73 o 
  14   3   1       22.80       19.73      5.94 o 
  15   3   1      421.57      438.62     12.29 o 
  16   3   1        0.66       -3.55      6.65 o 
  17   3   1       66.31       67.96      9.20 o 
  18   3   1       21.04       13.49      4.87 o 
  19   3   1        7.58        5.17      4.40 o 
  20   3   1        0.76        4.55      4.46 o 
   0   4   1    10451.51    10626.45    119.22 o 
   1   4   1      175.04      183.96      2.91 o 
   2   4   1      648.12      710.21      6.83 o 
   3   4   1      112.29      104.62      2.51 o 
   4   4   1      131.31      152.74      2.83 o 
   5   4   1      368.86      427.23      4.77 o 
   6   4   1      100.36      104.48      2.64 o 
   7   4   1      186.06      217.31      3.78 o 
   8   4   1       23.57       21.33      1.84 o 
   9   4   1      313.30      304.32      4.60 o 
  10   4   1      204.81      194.51      4.02 o 
  11   4   1        1.37        1.13      1.45 o 
  12   4   1      351.16      348.34      6.99 o 
  13   4   1       23.51       26.72      4.08 o 
  14   4   1      114.52      111.58      5.34 o 
  15   4   1       22.55       21.36      4.74 o 
  16   4   1      168.80      181.64      8.22 o 
  17   4   1        5.30       12.65      4.46 o 
  18   4   1      120.35      120.36     11.11 o 
  19   4   1       37.44       43.76     14.83 o 
  20   4   1        7.22       17.54      9.20 o 
   1   5   1     4417.50     4703.68     38.61 o 
   2   5   1     1606.49     1599.61     15.73 o 
   3   5   1     5227.27     5494.17     48.93 o 
   4   5   1      677.96      666.11      8.12 o 
   5   5   1      271.42      273.35      4.70 o 
   6   5   1        1.13       -1.21      1.21 o 
   7   5   1        7.99        3.24      1.80 o 
   8   5   1     2560.13     2554.57     26.98 o 
   9   5   1     1082.40     1042.47     11.97 o 
  10   5   1      414.48      412.80      6.31 o 
  11   5   1      113.07      113.50      3.56 o 
  12   5   1      333.79      323.93      6.45 o 
  13   5   1        1.41        3.98      2.34 o 
  14   5   1      141.42      164.80     10.21 o 
  15   5   1      734.45      767.97     18.32 o 
  16   5   1       21.87       16.16      4.46 o 
  17   5   1       83.50       76.82      8.59 o 
  18   5   1       13.71       -0.90      7.63 o 
  19   5   1        3.35       -3.60      8.26 o 
   0   6   1     5512.54     5711.87     71.39 o 
   1   6   1       13.72       15.94      2.05 o 
   2   6   1     1173.01     1287.82     13.52 o 
   3   6   1       53.11       62.18      2.59 o 
   4   6   1      191.77      162.27      3.78 o 
   5   6   1      468.38      452.31      6.98 o 
   6   6   1       24.04       17.65      1.72 o 
   7   6   1        0.01        0.34      1.84 o 
   8   6   1       28.29       30.74      2.72 o 
   9   6   1      393.36      372.36      6.60 o 
  10   6   1       14.41       11.09      2.85 o 
  11   6   1      205.31      199.29      5.09 o 
  12   6   1        0.51        1.33      2.68 o 
  13   6   1       92.23       87.53      4.20 o 
  14   6   1        0.29       -2.37      2.37 o 
  15   6   1       13.63       10.94      5.97 o 
  16   6   1       19.57       23.43      5.14 o 
  17   6   1        0.08        2.79      3.98 o 
  18   6   1        0.45       -1.80     11.68 o 
  19   6   1        1.33       -2.16      9.89 o 
   1   7   1     2260.94     2344.36     23.09 o 
   2   7   1        9.24        8.84      2.19 o 
   3   7   1      595.41      562.21      7.74 o 
   4   7   1       41.47       45.52      2.63 o 
   5   7   1      505.90      536.31      7.39 o 
   6   7   1      516.62      524.56      8.28 o 
   7   7   1      206.18      213.74      5.21 o 
   8   7   1        6.11       -2.41      2.41 o 
   9   7   1      501.66      456.66      7.98 o 
  10   7   1      593.99      592.25     10.25 o 
  11   7   1       16.55        6.00      5.97 o 
  12   7   1        1.36       -3.75      3.75 o 
  13   7   1       42.68       40.74      4.75 o 
  14   7   1        2.90       -1.01      3.88 o 
  15   7   1        0.04       -0.76      3.66 o 
  16   7   1        0.28        3.33      5.32 o 
  17   7   1        0.67        0.75      4.91 o 
  18   7   1        0.24       -8.09      8.90 o 
   0   8   1       19.38       17.69      4.25 o 
   1   8   1      672.64      692.09     10.49 o 
   2   8   1      348.80      363.98      6.65 o 
   3   8   1      352.24      324.99      6.11 o 
   4   8   1       73.03       74.60      3.27 o 
   5   8   1      110.01      105.39      3.63 o 
   6   8   1      100.53       95.72      4.55 o 
   7   8   1       38.62       19.22      3.64 o 
   8   8   1      256.88      241.39      7.97 o 
   9   8   1      224.17      207.50      7.18 o 
  10   8   1      107.35      104.30      5.39 o 
  11   8   1        1.80        1.51      4.38 o 
  12   8   1      129.21      149.16     12.44 o 
  13   8   1        0.72        4.53      4.41 o 
  14   8   1       41.25       47.51      5.18 o 
  15   8   1        6.27        9.99      4.21 o 
  16   8   1        1.87       -4.21      4.67 o 
  17   8   1        3.75        1.23      5.34 o 
   1   9   1       41.49       42.02      3.72 o 
   2   9   1       15.79       10.29      3.16 o 
   3   9   1        0.69       -2.75      2.75 o 
   4   9   1        3.12       -4.94      5.02 o 
   5   9   1       86.34       73.19      5.11 o 
   6   9   1       79.04       72.41      5.14 o 
   7   9   1       17.76       12.72      4.13 o 
   8   9   1      101.84       81.85      5.42 o 
   9   9   1       11.10        8.82      4.08 o 
  10   9   1      198.11      214.08      8.36 o 
  11   9   1        2.61       -1.21      4.64 o 
  12   9   1       54.80       64.16      6.29 o 
  13   9   1       94.20      107.70     10.72 o 
  14   9   1        3.30       -2.92      4.53 o 
  15   9   1        0.04       -4.52      4.52 o 
  16   9   1       22.55       27.89      5.32 o 
   0  10   1       22.53       29.90      6.75 o 
   1  10   1      635.82      646.13     11.09 o 
   2  10   1       21.05       16.71      4.39 o 
   3  10   1       44.98       49.45      5.07 o 
   4  10   1       44.47       42.64      5.03 o 
   5  10   1       37.72       34.00      4.84 o 
   6  10   1       16.94       16.65      4.43 o 
   7  10   1        1.91        6.23      4.18 o 
   8  10   1      106.20      100.60      6.14 o 
   9  10   1        0.18       -4.06      4.06 o 
  10  10   1       41.63       50.76      6.38 o 
  11  10   1        0.63       -5.04      5.09 o 
  12  10   1       43.69       47.04      6.44 o 
  13  10   1       19.69       29.74      7.55 o 
  14  10   1       24.94       32.13      6.55 o 
  15  10   1       41.11       63.04      6.73 o 
   1  11   1        0.56       -5.04      5.04 o 
   2  11   1       22.45       20.81      4.93 o 
   3  11   1       43.53       31.85      5.23 o 
   4  11   1        3.22       -2.00      4.39 o 
   5  11   1       28.96       32.51      5.27 o 
   6  11   1       76.71       82.19      6.18 o 
   7  11   1      162.43      162.63      7.64 o 
   8  11   1       28.05       33.57      5.33 o 
   9  11   1        0.36       -3.04      5.71 o 
  10  11   1       92.17       91.29      7.85 o 
  11  11   1        0.99        5.43      5.92 o 
  12  11   1       77.79       78.48      7.98 o 
  13  11   1       21.39       36.48      6.98 o 
   0  12   1       23.25       33.68     12.13 o 
   1  12   1       32.35       30.69      6.72 o 
   2  12   1       34.16       36.91      6.80 o 
   3  12   1        9.69        0.12      5.82 o 
   4  12   1       90.68       71.29      7.75 o 
   5  12   1        8.02        5.85      5.29 o 
   6  12   1        0.07       -2.76      6.36 o 
   7  12   1        1.82        3.44      4.96 o 
   8  12   1        6.39       -3.79      5.37 o 
   9  12   1       16.02       30.31      7.08 o 
  10  12   1        7.05       12.91      6.71 o 
  11  12   1       19.99       32.64      7.65 o 
   1  13   1        1.75        3.10      6.00 o 
   2  13   1       50.39       55.54      7.97 o 
   3  13   1        8.04        9.42      6.57 o 
   4  13   1       47.34       48.39      7.72 o 
   5  13   1        3.40        1.25      6.40 o 
   6  13   1        5.21        0.20      7.08 o 
   7  13   1        4.11        1.66      6.46 o 
   8  13   1        1.94       -2.25      8.26 o 
   9  13   1        3.46       21.32      8.00 o 
   0  14   1       37.92       25.85     10.47 o 
   1  14   1       11.09       13.14      7.27 o 
   2  14   1       11.87        9.34      7.26 o 
   3  14   1        0.15        1.41      7.05 o 
   4  14   1        1.55        2.31      7.05 o 
   5  14   1       41.96       53.04      8.72 o 
   1   0   2     2593.87     2239.79     37.72 o 
   2   0   2     7285.27     7039.26    147.75 o 
   3   0   2    30249.14    30375.61    319.04 o 
   4   0   2     2214.88     2210.28     23.69 o 
   5   0   2     1109.69      976.03     11.89 o 
   6   0   2     3192.40     3137.33     39.33 o 
   7   0   2    13579.92    14279.29    174.33 o 
   8   0   2     1300.14     1326.36     17.63 o 
   9   0   2       89.03       86.19      2.92 o 
  10   0   2      510.14      558.55     10.11 o 
  11   0   2     2449.45     2537.81     36.95 o 
  12   0   2      631.08      670.39     12.24 o 
  13   0   2     3455.61     3485.83     61.58 o 
  14   0   2      351.58      380.17      9.38 o 
  15   0   2      339.73      348.56     12.03 o 
  16   0   2        0.13       -1.35      6.74 o 
  17   0   2       18.16        5.63      4.73 o 
  18   0   2        6.76        3.60      7.19 o 
  19   0   2        3.12        3.60      8.09 o 
  20   0   2        7.24        6.29      8.09 o 
  21   0   2       95.50      106.06     11.68 o 
   1   1   2      374.06      378.97      3.45 o 
   2   1   2        1.85        1.86      0.39 o 
   3   1   2    15633.63    15831.84    138.87 o 
   4   1   2    23782.15    23787.35    205.33 o 
   5   1   2      671.98      721.17      7.49 o 
   6   1   2      234.54      223.38      3.81 o 
   7   1   2      643.03      627.73      6.40 o 
   8   1   2     1361.02     1335.92     13.26 o 
   9   1   2      432.21      450.44      5.39 o 
  10   1   2      390.13      378.36      6.91 o 
  11   1   2      269.44      274.37      4.34 o 
  12   1   2       48.42       55.00      2.63 o 
  13   1   2       48.69       53.48      2.79 o 
  14   1   2       32.02       40.07      2.98 o 
  15   1   2      122.57      121.06      6.49 o 
  16   1   2       46.51       53.26      4.88 o 
  17   1   2       39.41       47.65      6.36 o 
  18   1   2       63.85       70.98      6.08 o 
  19   1   2        9.50       23.82      6.99 o 
  20   1   2        4.01        0.00      6.65 o 
  21   1   2        2.49        8.09      8.99 o 
   0   2   2     3581.99     3137.71     31.25 o 
   1   2   2      601.68      599.14      5.00 o 
   2   2   2     2225.32     2265.33     17.26 o 
   3   2   2    18048.88    18515.99    140.51 o 
   4   2   2     2206.08     2318.80     18.41 o 
   5   2   2       17.64       10.82      0.98 o 
   6   2   2     5304.22     5623.63     55.40 o 
   7   2   2     1920.79     2135.06     31.18 o 
   8   2   2     1019.87      933.96     12.47 o 
   9   2   2      234.51      226.55      4.89 o 
  10   2   2       93.81       98.36      3.39 o 
  11   2   2      252.14      258.05      4.74 o 
  12   2   2       91.33       98.12      3.10 o 
  13   2   2     1374.76     1343.91     20.39 o 
  14   2   2      150.99      142.47      5.44 o 
  15   2   2        2.45        2.72      5.08 o 
  16   2   2       44.56       45.62      4.76 o 
  17   2   2        7.61        1.80      6.01 o 
  18   2   2        0.00       -5.56     13.03 o 
  19   2   2        7.19       11.25      9.89 o 
  20   2   2        2.58        1.52      7.29 o 
   1   3   2     7393.59     7278.77     50.23 o 
   2   3   2     3105.27     3161.87     23.20 o 
   3   3   2    10214.28    10380.30     76.07 o 
   4   3   2        0.46        1.99      0.81 o 
   5   3   2     3803.04     3881.63     33.04 o 
   6   3   2      702.74      771.24      7.68 o 
   7   3   2     2479.71     2394.65     22.18 o 
   8   3   2     1299.31     1329.57     14.93 o 
   9   3   2      149.31      152.66      3.73 o 
  10   3   2      147.33      140.19      4.93 o 
  11   3   2      392.86      389.05      6.93 o 
  12   3   2       91.69       94.68      4.39 o 
  13   3   2      118.26      111.20     13.92 o 
  14   3   2      138.88      133.51      7.00 o 
  15   3   2       88.31       88.34      6.51 o 
  16   3   2       92.84       97.15      9.53 o 
  17   3   2      188.48      181.98     14.38 o 
  18   3   2      186.25      201.24      9.16 o 
  19   3   2       45.25       50.64      6.07 o 
  20   3   2        2.48       -1.73      4.85 o 
   0   4   2       84.37      101.12      4.69 o 
   1   4   2      773.96      775.78      7.62 o 
   2   4   2      107.95      126.99      2.95 o 
   3   4   2      777.69      754.89      8.23 o 
   4   4   2     1209.62     1298.16     12.29 o 
   5   4   2      585.81      581.63      7.23 o 
   6   4   2      957.07      985.87      9.82 o 
   7   4   2      295.09      274.34      4.24 o 
   8   4   2      457.55      468.75      6.10 o 
   9   4   2      680.26      637.69      7.56 o 
  10   4   2       27.38       28.98      1.77 o 
  11   4   2       99.80      106.17      3.68 o 
  12   4   2      454.41      459.28     10.08 o 
  13   4   2       18.79       20.21      3.35 o 
  14   4   2      280.73      293.15      8.35 o 
  15   4   2      131.28      135.81      7.29 o 
  16   4   2       22.76       33.37      5.07 o 
  17   4   2       78.93       95.97      6.52 o 
  18   4   2       18.11       20.57      5.07 o 
  19   4   2        2.95        7.08      9.98 o 
  20   4   2        6.04       11.68      4.61 o 
   1   5   2     1919.95     1934.83     17.07 o 
   2   5   2        0.05       -1.59      1.59 o 
   3   5   2      913.69     1044.41     11.05 o 
   4   5   2       11.35        9.93      2.43 o 
   5   5   2        1.94        0.09      1.59 o 
   6   5   2      237.33      228.11      4.19 o 
   7   5   2      835.35      850.65      9.90 o 
   8   5   2       35.30       29.85      2.39 o 
   9   5   2       40.26       40.06      2.38 o 
  10   5   2      490.58      488.09      7.10 o 
  11   5   2     1039.28     1028.85     12.52 o 
  12   5   2     1086.76     1031.54     14.22 o 
  13   5   2        0.28        0.66      3.35 o 
  14   5   2        0.27       -2.62      5.10 o 
  15   5   2        7.13       10.98      6.40 o 
  16   5   2       11.85       15.98      5.01 o 
  17   5   2       82.93       76.55      6.40 o 
  18   5   2        0.12       -0.45      4.40 o 
  19   5   2       27.22       34.87     23.37 o 
   0   6   2     2695.74     2802.88     34.26 o 
   1   6   2     2234.06     2425.52     23.32 o 
   2   6   2      542.97      600.94      9.44 o 
   3   6   2      234.37      201.23      4.21 o 
   4   6   2     3268.62     3286.64     30.56 o 
   5   6   2      599.99      674.83      8.66 o 
   6   6   2      201.73      197.39      4.19 o 
   7   6   2      544.69      529.97      7.42 o 
   8   6   2        9.74        7.48      2.45 o 
   9   6   2     1101.12     1022.38     12.95 o 
  10   6   2      520.43      503.37      8.03 o 
  11   6   2      461.73      464.40      8.00 o 
  12   6   2       14.01       11.06      2.78 o 
  13   6   2       65.23       60.16      3.66 o 
  14   6   2        0.05       -3.86      4.41 o 
  15   6   2        0.07       -4.85      4.85 o 
  16   6   2       48.85       44.37      5.80 o 
  17   6   2        0.91       -4.39      4.39 o 
  18   6   2        1.68       -0.14      5.54 o 
  19   6   2        4.77       -6.59      8.56 o 
   1   7   2      372.09      362.26      6.41 o 
   2   7   2       87.33       90.36      3.22 o 
   3   7   2        9.54       17.34      2.33 o 
   4   7   2       83.32       77.39      3.01 o 
   5   7   2       93.22       99.04      3.27 o 
   6   7   2       21.27       11.54      2.83 o 
   7   7   2      210.39      219.74      8.11 o 
   8   7   2      369.56      390.93      7.24 o 
   9   7   2        6.49        7.15      2.84 o 
  10   7   2      796.99      810.70     12.48 o 
  11   7   2     1691.51     1622.11     27.76 o 
  12   7   2      143.13      150.14      7.13 o 
  13   7   2       23.19       17.60      5.45 o 
  14   7   2       59.04       66.00      5.08 o 
  15   7   2        8.36        9.17      5.45 o 
  16   7   2       84.73       89.17      7.65 o 
  17   7   2       20.73        5.18      5.66 o 
  18   7   2        3.29       -4.73      4.73 o 
   0   8   2     2029.54     1999.76     32.64 o 
   1   8   2       67.40       64.43      3.67 o 
   2   8   2        0.21       -2.46      2.46 o 
   3   8   2       47.49       33.67      2.77 o 
   4   8   2      322.65      334.93      6.06 o 
   5   8   2      136.41      121.02      3.82 o 
   6   8   2       10.92       12.01      3.28 o 
   7   8   2       78.15       75.90      4.89 o 
   8   8   2       57.66       57.32      4.66 o 
   9   8   2      679.66      650.93     12.44 o 
  10   8   2       53.19       57.16      4.66 o 
  11   8   2       45.49       47.25      5.45 o 
  12   8   2        8.28       10.00      4.45 o 
  13   8   2       33.04       32.26      4.90 o 
  14   8   2       39.06       40.29      5.21 o 
  15   8   2       69.62       86.42      5.74 o 
  16   8   2       60.38       62.32      5.24 o 
  17   8   2       53.08       54.04      7.14 o 
   1   9   2       12.43       18.79      3.23 o 
   2   9   2      991.60      975.47     13.78 o 
   3   9   2      129.74      124.59      4.86 o 
   4   9   2        6.85       11.47      3.91 o 
   5   9   2        3.88       -3.16      3.58 o 
   6   9   2      119.47      102.16      5.61 o 
   7   9   2       80.25       82.38      5.35 o 
   8   9   2        1.05       -1.43      3.63 o 
   9   9   2       14.30       12.11      4.23 o 
  10   9   2       53.02       57.91      5.45 o 
  11   9   2      228.01      221.31     10.38 o 
  12   9   2       18.82       12.31      5.29 o 
  13   9   2        0.53        6.66      4.79 o 
  14   9   2        4.05        8.51      4.84 o 
  15   9   2       14.93       15.28      5.25 o 
  16   9   2        2.88       -3.23      4.40 o 
   0  10   2      435.79      394.80     12.10 o 
   1  10   2        1.60       -1.57      3.50 o 
   2  10   2       30.19       19.42      4.50 o 
   3  10   2       84.76       76.40      6.30 o 
   4  10   2       11.52        9.38      4.21 o 
   5  10   2      343.13      316.77      9.44 o 
   6  10   2        4.36       -2.43      4.02 o 
   7  10   2        7.92       -1.65      5.23 o 
   8  10   2       99.93      101.55      7.24 o 
   9  10   2        5.75        0.10      4.24 o 
  10  10   2        1.44        1.69      5.17 o 
  11  10   2       24.58       28.59      5.98 o 
  12  10   2        5.27       14.91      5.61 o 
  13  10   2        5.15        4.09      5.61 o 
  14  10   2        4.99       -1.26      5.57 o 
  15  10   2       28.18       33.51      6.28 o 
   1  11   2        0.08       -4.67      5.15 o 
   2  11   2       56.76       36.79      5.29 o 
   3  11   2        6.25       -3.02      4.40 o 
   4  11   2      172.24      146.66      7.44 o 
   5  11   2        1.78        2.23      4.46 o 
   6  11   2       27.74       40.24      5.35 o 
   7  11   2        1.13       -4.38      4.38 o 
   8  11   2        0.07        3.65      4.71 o 
   9  11   2       50.52       56.42      7.46 o 
  10  11   2      188.46      215.05     10.53 o 
  11  11   2        1.14        3.56      5.82 o 
  12  11   2        2.36       12.37      6.29 o 
  13  11   2       18.63       30.39      6.92 o 
   0  12   2        6.12       -8.02      9.44 o 
   1  12   2        0.01       -2.25      5.58 o 
   2  12   2        2.17        1.04      6.03 o 
   3  12   2        1.80       -5.05      5.60 o 
   4  12   2        4.03        1.56      5.92 o 
   5  12   2       72.56       64.74      6.88 o 
   6  12   2        1.90        1.36      4.96 o 
   7  12   2        0.06       -3.39      4.80 o 
   8  12   2       12.11       13.79      5.91 o 
   9  12   2       14.82       14.12      7.06 o 
  10  12   2        0.24        3.21      6.55 o 
  11  12   2       35.62       36.28      7.44 o 
   1  13   2        9.08       11.32      6.62 o 
   2  13   2       68.03       64.80      8.52 o 
   3  13   2       16.63       21.87      6.95 o 
   4  13   2       16.68        8.35      6.78 o 
   5  13   2       35.77       46.13      7.82 o 
   6  13   2       10.62       10.92      6.91 o 
   7  13   2       14.38       24.28      7.36 o 
   8  13   2       14.71       17.69     10.34 o 
   9  13   2       34.02       47.65      9.16 o 
   0  14   2        6.94        2.37     18.42 o 
   1  14   2        0.68       -6.82      6.82 o 
   2  14   2        2.46       -4.94      6.62 o 
   3  14   2        0.42       -6.70      6.70 o 
   4  14   2        0.01       -6.80      6.80 o 
   5  14   2        5.14        5.13      6.91 o 
   1   1   3    18806.63    18783.00    137.08 o 
   2   1   3    20639.12    20501.21    155.19 o 
   3   1   3    26881.37    26947.76    205.18 o 
   4   1   3       26.60       40.46      1.60 o 
   5   1   3       82.71       72.91      2.00 o 
   6   1   3      136.40      108.38      2.12 o 
   7   1   3     2463.36     2635.65     23.77 o 
   8   1   3     1065.47     1132.15     11.51 o 
   9   1   3       46.65       50.37      1.91 o 
  10   1   3     1422.66     1490.60     17.09 o 
  11   1   3      444.96      437.65      6.49 o 
  12   1   3       21.63       22.50      1.98 o 
  13   1   3      117.88      125.88      3.97 o 
  14   1   3       70.07       77.59      3.53 o 
  15   1   3       32.37       43.62      3.58 o 
  16   1   3      164.76      163.94      7.14 o 
  17   1   3        2.10       -3.81      3.81 o 
  18   1   3      196.46      207.67      8.72 o 
  19   1   3      156.55      206.40      9.12 o 
  20   1   3        9.85        8.09      9.89 o 
  21   1   3        0.00        0.90      8.99 o 
   0   2   3     1358.41     1260.45     13.37 o 
   1   2   3    21052.98    21266.27    144.65 o 
   2   2   3      986.00      940.98      7.77 o 
   3   2   3     7124.91     7345.08     56.10 o 
   4   2   3     5627.36     5636.38     52.28 o 
   5   2   3      245.38      253.19      4.29 o 
   6   2   3       51.06       40.56      1.81 o 
   7   2   3     5749.90     5641.32     55.65 o 
   8   2   3        0.01       -1.10      1.10 o 
   9   2   3      311.18      322.57      6.00 o 
  10   2   3       45.28       48.62      2.68 o 
  11   2   3      217.00      186.57      4.73 o 
  12   2   3      210.82      203.40      4.63 o 
  13   2   3      241.90      257.04      5.40 o 
  14   2   3      366.31      388.41      7.43 o 
  15   2   3        0.74       -2.27      2.49 o 
  16   2   3      441.64      444.95      9.57 o 
  17   2   3        0.06       11.51      6.65 o 
  18   2   3        0.19       -8.09      8.09 o 
  19   2   3       10.15       24.27      7.63 o 
  20   2   3       14.67       17.94     12.13 o 
   1   3   3      408.97      450.14      4.20 o 
   2   3   3     5970.78     6341.26     48.76 o 
   3   3   3        1.31       -0.54      1.02 o 
   4   3   3      212.06      217.09      3.24 o 
   5   3   3      551.32      583.05      6.58 o 
   6   3   3        1.32        0.91      1.09 o 
   7   3   3       32.50       42.24      2.12 o 
   8   3   3     2704.25     2642.51     27.65 o 
   9   3   3        4.37        3.81      1.81 o 
  10   3   3     1858.03     1886.90     23.00 o 
  11   3   3      259.12      249.21      5.59 o 
  12   3   3      463.95      479.51      9.76 o 
  13   3   3        2.22        2.18      3.92 o 
  14   3   3      107.96      110.09      6.61 o 
  15   3   3      254.03      292.09     13.66 o 
  16   3   3       88.18       96.64      9.53 o 
  17   3   3        5.21        2.89      7.29 o 
  18   3   3       88.44       76.43      6.64 o 
  19   3   3        8.89       -0.39      5.12 o 
  20   3   3       53.20       50.77      8.37 o 
   0   4   3     1444.50     1543.07     19.44 o 
   1   4   3      586.56      588.15      6.21 o 
   2   4   3      375.03      323.37      4.35 o 
   3   4   3     3228.33     3489.89     31.67 o 
   4   4   3     1556.05     1643.33     15.10 o 
   5   4   3        7.14        4.07      1.69 o 
   6   4   3       64.85       64.84      2.44 o 
   7   4   3        8.55       12.68      1.52 o 
   8   4   3       17.07       20.91      1.69 o 
   9   4   3       74.47       64.42      2.37 o 
  10   4   3      114.04      105.54      3.19 o 
  11   4   3       43.37       39.46      2.79 o 
  12   4   3      188.06      174.33      7.40 o 
  13   4   3      109.90      115.74      5.86 o 
  14   4   3       52.98       57.36      5.75 o 
  15   4   3       10.11        7.61      4.33 o 
  16   4   3      127.68      113.57      7.19 o 
  17   4   3       30.79       31.77      7.70 o 
  18   4   3        1.22        2.41      4.76 o 
  19   4   3        3.71        7.39      6.40 o 
  20   4   3        0.00        2.26      6.68 o 
   1   5   3     2042.28     2114.20     19.40 o 
   2   5   3     4631.14     4800.71     43.13 o 
   3   5   3      207.96      242.27      4.22 o 
   4   5   3     4569.99     4696.02     44.67 o 
   5   5   3      408.20      393.92      6.15 o 
   6   5   3      765.75      732.86      9.55 o 
   7   5   3     1307.55     1333.64     14.36 o 
   8   5   3        2.14        0.26      2.24 o 
   9   5   3       57.27       55.83      2.59 o 
  10   5   3     1466.04     1496.08     16.22 o 
  11   5   3        6.66        1.56      2.42 o 
  12   5   3      833.00      787.17     13.11 o 
  13   5   3       72.83       77.03      4.94 o 
  14   5   3        6.96        6.67     10.29 o 
  15   5   3       51.49       52.66      6.23 o 
  16   5   3       94.89       83.95      7.92 o 
  17   5   3        2.87        3.29      4.93 o 
  18   5   3       11.90        5.91      5.40 o 
  19   5   3        5.54       13.03      5.14 o 
   0   6   3     2154.13     2170.44     30.07 o 
   1   6   3      324.93      325.79      5.37 o 
   2   6   3      333.82      345.31      5.50 o 
   3   6   3        1.19        6.16      1.89 o 
   4   6   3     1383.38     1356.80     14.24 o 
   5   6   3      153.41      128.26      3.64 o 
   6   6   3      104.25       80.20      3.21 o 
   7   6   3     1706.04     1734.16     19.56 o 
   8   6   3      142.78      131.71      4.05 o 
   9   6   3        0.71        0.11      2.36 o 
  10   6   3      269.29      302.29      6.20 o 
  11   6   3      218.96      234.56      5.91 o 
  12   6   3      244.35      246.09      8.34 o 
  13   6   3      132.89      127.83      4.79 o 
  14   6   3       15.11       17.45      5.33 o 
  15   6   3        1.71       -2.93      5.01 o 
  16   6   3       28.84       33.58      6.07 o 
  17   6   3        0.14        3.20      5.01 o 
  18   6   3        4.86       -0.17      5.07 o 
  19   6   3        1.93        2.70      5.14 o 
   1   7   3       11.24        8.73      2.52 o 
   2   7   3      569.07      545.52      7.72 o 
   3   7   3      385.61      409.86      6.43 o 
   4   7   3      129.49      123.62      4.23 o 
   5   7   3      118.55       87.14      3.09 o 
   6   7   3      670.16      664.29      9.18 o 
   7   7   3      951.46      937.90     12.47 o 
   8   7   3       24.33       28.24      2.86 o 
   9   7   3      333.22      335.15      7.40 o 
  10   7   3        8.66       12.92      3.34 o 
  11   7   3       73.48       65.76      8.43 o 
  12   7   3      207.39      204.95      7.92 o 
  13   7   3        0.22       -3.71      3.71 o 
  14   7   3       23.68       25.42      4.18 o 
  15   7   3        5.48        7.82      5.66 o 
  16   7   3       52.53       58.89      8.59 o 
  17   7   3        3.96        2.14      8.39 o 
  18   7   3        0.01       -0.56      5.73 o 
   0   8   3      441.12      407.55     14.47 o 
   1   8   3      493.95      495.90      8.57 o 
   2   8   3      896.75      953.37     12.96 o 
   3   8   3      145.99      156.61      4.75 o 
   4   8   3       57.92       41.06      2.87 o 
   5   8   3       30.51       31.39      2.98 o 
   6   8   3      122.19      115.04      5.50 o 
   7   8   3      371.81      342.25      8.85 o 
   8   8   3       96.31       99.65      5.45 o 
   9   8   3      312.09      291.46      8.21 o 
  10   8   3      128.29      117.45      5.67 o 
  11   8   3        0.25        4.01      4.45 o 
  12   8   3        8.10        4.11      4.55 o 
  13   8   3        1.01       -4.06      4.06 o 
  14   8   3        1.16        2.36      6.10 o 
  15   8   3        4.10        5.78      6.21 o 
  16   8   3        1.14        3.17      6.33 o 
  17   8   3       34.74       39.28     14.13 o 
   1   9   3       17.81       16.85      3.24 o 
   2   9   3       96.00       86.38      4.44 o 
   3   9   3      150.49      141.78      5.60 o 
   4   9   3      283.60      262.89      8.12 o 
   5   9   3      137.88      126.90      6.16 o 
   6   9   3       80.68       67.06      5.24 o 
   7   9   3        0.02       -2.04      3.76 o 
   8   9   3       32.04       30.56      6.03 o 
   9   9   3      355.31      348.53      9.94 o 
  10   9   3       33.67       35.54      4.95 o 
  11   9   3        4.84        4.33      4.59 o 
  12   9   3       13.24       13.07      5.03 o 
  13   9   3       13.43       17.66      5.28 o 
  14   9   3        4.38       -3.25      4.88 o 
  15   9   3        3.72       -1.19      4.84 o 
  16   9   3       18.96       26.46      5.18 o 
   0  10   3        6.90        6.04      4.79 o 
   1  10   3       84.91       75.67      4.97 o 
   2  10   3      231.35      244.10      8.31 o 
   3  10   3      156.95      136.76      6.53 o 
   4  10   3      124.59      119.02      6.31 o 
   5  10   3        6.16        6.23      4.26 o 
   6  10   3        3.91       11.17      4.44 o 
   7  10   3        8.64        6.81      4.42 o 
   8  10   3       65.78       69.23      5.80 o 
   9  10   3       48.43       57.64      6.02 o 
  10  10   3      122.38      110.86      7.85 o 
  11  10   3        0.86        1.70      5.25 o 
  12  10   3      130.09      149.86     10.90 o 
  13  10   3        4.06       -0.44      5.51 o 
  14  10   3        0.04       -0.04      6.49 o 
  15  10   3       15.18       16.78      5.95 o 
   1  11   3       45.01       33.70      9.08 o 
   2  11   3      416.83      395.46     11.81 o 
   3  11   3        0.09       -0.80      4.58 o 
   4  11   3      218.28      230.82      8.56 o 
   5  11   3        9.95       11.18      4.78 o 
   6  11   3        1.43        0.27      5.18 o 
   7  11   3      127.40      140.19      7.32 o 
   8  11   3       19.43       20.86      5.83 o 
   9  11   3        0.00        3.44      5.68 o 
  10  11   3       52.96       68.23      7.45 o 
  11  11   3        1.20        8.50      5.94 o 
  12  11   3       39.89       40.13      7.15 o 
  13  11   3        0.19       -6.54      8.04 o 
   0  12   3      126.02      149.69     13.94 o 
   1  12   3       52.69       35.75      6.95 o 
   2  12   3       34.50       37.09      6.95 o 
   3  12   3        1.48       -1.20      5.60 o 
   4  12   3        3.38       -1.17      6.21 o 
   5  12   3        0.11       -5.25      5.25 o 
   6  12   3        0.64       -3.45      4.92 o 
   7  12   3        8.79        5.72      5.08 o 
   8  12   3        8.61        4.27      6.00 o 
   9  12   3        0.90        5.84      6.29 o 
  10  12   3       42.30       37.51      8.43 o 
  11  12   3       12.88       16.50      6.94 o 
   1  13   3        0.43        0.84      7.26 o 
   2  13   3       43.57       32.97      7.36 o 
   3  13   3        9.71        7.70      6.80 o 
   4  13   3        7.07        2.63      6.60 o 
   5  13   3       50.44       47.68      7.79 o 
   6  13   3       24.63        9.40      6.91 o 
   7  13   3       14.15        6.95      7.75 o 
   8  13   3        4.50       -1.90      8.56 o 
   9  13   3        3.87        3.23      7.27 o 
   0  14   3        0.43       -9.20      9.20 o 
   1  14   3        1.15       -3.90      7.05 o 
   2  14   3       26.49       21.72      7.56 o 
   3  14   3        0.22        0.82      7.12 o 
   4  14   3        0.02        3.35      7.27 o 
   5  14   3       22.19       21.24      7.79 o 
   0   0   4     6405.03     5888.04    187.75 o 
   1   0   4     4302.42     4034.88     45.77 o 
   2   0   4     2967.19     2803.95     46.00 o 
   3   0   4      510.42      539.76      7.16 o 
   4   0   4    10987.76    11005.99    179.11 o 
   5   0   4    18346.14    18882.97    210.27 o 
   6   0   4      226.85      210.24      4.36 o 
   7   0   4     4516.98     4783.39     66.68 o 
   8   0   4     1868.12     1916.36     28.05 o 
   9   0   4       32.54       11.01      1.95 o 
  10   0   4     1634.89     1698.05     25.32 o 
  11   0   4      202.66      211.76      5.13 o 
  12   0   4        0.85       -0.75      2.64 o 
  13   0   4      334.98      333.00     12.46 o 
  14   0   4      673.67      629.72     17.21 o 
  15   0   4        7.89        8.99      6.29 o 
  16   0   4        5.29       10.79      6.29 o 
  17   0   4       28.22       28.76      7.19 o 
  18   0   4        4.05        5.39      7.19 o 
  19   0   4      294.19      351.49     18.88 o 
  20   0   4      101.25      152.80     12.58 o 
   1   1   4       64.06       90.30      1.67 o 
   2   1   4       65.69       55.11      1.22 o 
   3   1   4       88.31       74.47      1.52 o 
   4   1   4      682.84      615.42      5.67 o 
   5   1   4     2539.30     2474.84     24.96 o 
   6   1   4     2342.68     2368.91     24.09 o 
   7   1   4        2.77        0.64      1.47 o 
   8   1   4     1707.49     1773.39     16.57 o 
   9   1   4       31.13       32.37      1.40 o 
  10   1   4       54.38       45.72      1.86 o 
  11   1   4      748.21      773.47     10.05 o 
  12   1   4        1.40       -0.70      1.50 o 
  13   1   4       49.57       44.23      3.42 o 
  14   1   4       10.18       -2.31      2.83 o 
  15   1   4       76.42       74.03      4.09 o 
  16   1   4       14.84        8.86      5.48 o 
  17   1   4        0.51        1.16      3.92 o 
  18   1   4       37.90       50.26      7.19 o 
  19   1   4        0.17       -5.15      5.15 o 
  20   1   4       35.05       41.07      6.26 o 
   0   2   4    46490.90    46923.55    451.78 o 
   1   2   4    16729.96    17090.95    120.18 o 
   2   2   4       20.98       16.54      1.22 o 
   3   2   4     7716.35     7547.86     57.80 o 
   4   2   4      240.60      242.54      2.94 o 
   5   2   4     5488.52     5872.88     57.81 o 
   6   2   4      970.01      875.41     10.15 o 
   7   2   4     2130.77     2189.57     20.29 o 
   8   2   4       51.20       38.93      2.26 o 
   9   2   4      547.15      578.35      7.39 o 
  10   2   4       84.42       81.50      2.40 o 
  11   2   4      120.21       92.66      3.49 o 
  12   2   4      462.46      442.24      6.50 o 
  13   2   4        0.61       -0.17      2.81 o 
  14   2   4      530.82      529.25     10.11 o 
  15   2   4        0.18       -0.74      2.34 o 
  16   2   4        9.33       15.69      5.82 o 
  17   2   4       33.00       31.49      9.89 o 
  18   2   4       15.01       24.53      9.89 o 
  19   2   4      162.20      194.48     12.38 o 
  20   2   4       28.82       26.96     17.08 o 
   1   3   4     1892.44     1878.38     14.89 o 
   2   3   4     2542.72     2604.23     20.94 o 
   3   3   4        0.12        1.57      0.89 o 
   4   3   4      158.20      160.48      2.80 o 
   5   3   4     6643.94     6933.42     60.96 o 
   6   3   4     3311.62     3317.01     30.07 o 
   7   3   4     4127.84     4142.85     35.48 o 
   8   3   4     6766.48     6902.81     58.05 o 
   9   3   4      993.84     1056.19     16.04 o 
  10   3   4       34.68       33.18      2.76 o 
  11   3   4        7.95        6.33      3.51 o 
  12   3   4      329.56      314.89      8.78 o 
  13   3   4      206.94      190.35     13.72 o 
  14   3   4       32.37       42.11      7.29 o 
  15   3   4      332.12      333.95     27.42 o 
  16   3   4       48.50       47.15      7.93 o 
  17   3   4       46.64       42.86     15.73 o 
  18   3   4        0.00        5.42      5.12 o 
  19   3   4       46.82       63.71      6.86 o 
  20   3   4       62.54       78.24      7.09 o 
   0   4   4     5786.72     5938.88     67.85 o 
   1   4   4     4366.52     4499.36     36.78 o 
   2   4   4       33.74       38.81      1.99 o 
   3   4   4      978.93      953.93     10.06 o 
   4   4   4      550.22      553.28      7.19 o 
   5   4   4      612.53      603.68      7.16 o 
   6   4   4      277.23      338.89      5.26 o 
   7   4   4      436.80      452.74      5.70 o 
   8   4   4        5.49        3.64      1.39 o 
   9   4   4     1797.31     1797.09     17.73 o 
  10   4   4      352.22      345.66      5.21 o 
  11   4   4        6.61        3.84      3.14 o 
  12   4   4      330.47      328.32      8.93 o 
  13   4   4       10.30       14.10      5.40 o 
  14   4   4        2.12       -4.35      4.35 o 
  15   4   4       21.43       31.13      5.42 o 
  16   4   4        0.10       -5.69      5.69 o 
  17   4   4        5.55       -3.72      4.76 o 
  18   4   4        0.33        0.64      5.23 o 
  19   4   4       60.76       71.67      7.09 o 
  20   4   4        0.96        2.17      5.42 o 
   1   5   4     2310.86     2294.28     20.92 o 
   2   5   4     1013.68     1052.44     11.32 o 
   3   5   4      487.88      550.20      6.93 o 
   4   5   4     1967.39     2056.09     20.94 o 
   5   5   4     1341.39     1462.29     15.65 o 
   6   5   4      203.12      215.22      4.53 o 
   7   5   4     1182.72     1218.54     14.29 o 
   8   5   4        1.01       -1.74      1.74 o 
   9   5   4     1169.66     1184.64     13.46 o 
  10   5   4      534.48      505.37      9.22 o 
  11   5   4      428.79      422.42      7.10 o 
  12   5   4       80.25       80.79      5.18 o 
  13   5   4      186.15      170.33      8.59 o 
  14   5   4      129.74      134.84      8.69 o 
  15   5   4        0.41       -4.33      4.33 o 
  16   5   4       84.51       94.66      7.29 o 
  17   5   4        0.09       -1.12      9.06 o 
  18   5   4       19.10       12.70      6.81 o 
  19   5   4      120.97      132.24     13.11 o 
   0   6   4     4843.70     5086.39     65.23 o 
   1   6   4      314.55      309.12      5.25 o 
   2   6   4      801.41      822.90      9.66 o 
   3   6   4     2259.25     2255.41     21.94 o 
   4   6   4       11.49       13.93      2.58 o 
   5   6   4      132.66      119.88      3.54 o 
   6   6   4       33.19       22.98      2.29 o 
   7   6   4        0.01       -2.28      2.28 o 
   8   6   4        5.94       11.33      2.45 o 
   9   6   4      103.87       95.03      3.64 o 
  10   6   4       73.70       51.58      3.22 o 
  11   6   4        4.42       -2.62      2.62 o 
  12   6   4        3.25       -2.79      2.79 o 
  13   6   4        1.01        2.40      3.62 o 
  14   6   4       10.48       11.04      5.66 o 
  15   6   4       10.62        4.44      6.77 o 
  16   6   4        9.73       10.01      5.59 o 
  17   6   4       13.14       18.66      5.96 o 
  18   6   4        6.29        7.28     10.83 o 
  19   6   4        7.56        5.45      5.59 o 
   1   7   4      357.08      341.50      6.24 o 
   2   7   4      251.17      273.57      5.32 o 
   3   7   4      167.76      176.49      4.29 o 
   4   7   4       15.36       14.76      2.13 o 
   5   7   4        0.27        0.71      1.92 o 
   6   7   4     1123.51     1135.24     14.50 o 
   7   7   4      143.08      139.89      4.40 o 
   8   7   4     1198.28     1179.90     16.19 o 
   9   7   4       18.52       18.77      3.25 o 
  10   7   4      403.67      367.04      7.97 o 
  11   7   4        3.14       -1.77      4.06 o 
  12   7   4       13.45        9.78      7.13 o 
  13   7   4        4.28        1.76      5.20 o 
  14   7   4      331.39      331.81      9.73 o 
  15   7   4       60.15       67.17      7.74 o 
  16   7   4       22.53       21.70     11.26 o 
  17   7   4        0.10        2.33      5.80 o 
  18   7   4       11.05        0.74      6.17 o 
   0   8   4     1146.79     1124.58     21.03 o 
   1   8   4       30.69       35.61      3.61 o 
   2   8   4        8.23        2.12      2.50 o 
   3   8   4      196.55      184.43      5.27 o 
   4   8   4      149.52      149.96      4.46 o 
   5   8   4        0.33       -1.49      2.73 o 
   6   8   4      918.68      920.01     15.26 o 
   7   8   4     1564.49     1426.94     21.08 o 
   8   8   4      127.83      113.18      5.57 o 
   9   8   4      294.42      311.37      8.62 o 
  10   8   4       80.28       84.64      5.73 o 
  11   8   4       15.51       12.66      4.69 o 
  12   8   4       10.25        4.26      4.45 o 
  13   8   4        2.91        0.00      4.18 o 
  14   8   4       73.48       76.70      7.26 o 
  15   8   4        1.48       -3.53      4.01 o 
  16   8   4      123.97      146.55     13.13 o 
  17   8   4       14.52       18.68      8.00 o 
   1   9   4      324.12      351.31      7.73 o 
   2   9   4      263.64      247.27      6.79 o 
   3   9   4       32.80       39.88      6.24 o 
   4   9   4       89.34       98.22      6.33 o 
   5   9   4      993.42     1064.95     17.66 o 
   6   9   4       68.64       84.03      5.51 o 
   7   9   4      133.37      150.83      6.52 o 
   8   9   4        8.75        9.74      4.13 o 
   9   9   4       15.67       15.88      4.37 o 
  10   9   4       73.49       73.35      5.87 o 
  11   9   4        8.49        7.97      5.03 o 
  12   9   4        1.59       -3.45      5.06 o 
  13   9   4        6.46       -1.39      5.09 o 
  14   9   4        7.44       -1.73      4.83 o 
  15   9   4       47.05       46.90      5.83 o 
  16   9   4        8.71        9.57      7.13 o 
   0  10   4       61.34       59.40      6.12 o 
   1  10   4      221.27      216.40      7.30 o 
   2  10   4      340.65      313.37      9.29 o 
   3  10   4        3.98        2.25      4.27 o 
   4  10   4        4.69        4.01      4.15 o 
   5  10   4      178.79      153.64      7.00 o 
   6  10   4        2.35        2.71      5.09 o 
   7  10   4      487.51      463.83     11.35 o 
   8  10   4       69.63       57.71      5.54 o 
   9  10   4       12.11       13.79      4.98 o 
  10  10   4       25.82       24.91      5.90 o 
  11  10   4        0.67        2.78      5.18 o 
  12  10   4        1.82       -6.46      7.91 o 
  13  10   4       27.84       31.20      9.54 o 
  14  10   4       43.81       48.75      6.90 o 
  15  10   4        0.25        4.22      5.71 o 
   1  11   4       78.41       71.58      7.17 o 
   2  11   4      149.91      162.14      8.39 o 
   3  11   4       89.74       88.58      6.22 o 
   4  11   4        6.26       -1.39      4.56 o 
   5  11   4        2.91       -4.20      4.20 o 
   6  11   4       57.33       42.14      5.64 o 
   7  11   4       32.29       34.88      5.45 o 
   8  11   4      109.04      106.05      6.76 o 
   9  11   4        7.53        2.67      5.80 o 
  10  11   4        6.69        2.92      5.86 o 
  11  11   4        7.81        8.71      6.17 o 
  12  11   4       37.75       44.92      7.24 o 
  13  11   4       46.81       41.63      7.19 o 
   0  12   4       82.08       71.01     11.11 o 
   1  12   4        1.46       -3.92      5.82 o 
   2  12   4       90.15       85.35      7.86 o 
   3  12   4       41.23       40.51      7.02 o 
   4  12   4        1.08        4.96      6.15 o 
   5  12   4       30.92       25.15      7.19 o 
   6  12   4        3.10        1.95      5.86 o 
   7  12   4        0.57        0.00      5.02 o 
   8  12   4       11.41       18.09      6.15 o 
   9  12   4        8.11       18.92      6.85 o 
  10  12   4        3.67        8.20      6.66 o 
  11  12   4        3.33       -3.04      9.73 o 
   1  13   4        0.99       -6.50      6.50 o 
   2  13   4      117.09      124.64     11.29 o 
   3  13   4       46.49       41.51      9.08 o 
   4  13   4       33.03       29.47      7.58 o 
   5  13   4        4.00       -6.00      6.00 o 
   6  13   4       28.40       36.00     12.97 o 
   7  13   4       40.33       44.13      9.05 o 
   8  13   4        5.52       15.58      8.28 o 
   9  13   4        7.27       21.93      9.47 o 
   0  14   4        2.90       -3.97      9.84 o 
   1  14   4        0.00       -3.07      7.05 o 
   2  14   4       12.57       -1.76      7.00 o 
   3  14   4       20.87       21.53      7.85 o 
   4  14   4        0.13        6.03      7.05 o 
   1   1   5     3478.88     3317.91     28.21 o 
   2   1   5      806.41      808.38      7.43 o 
   3   1   5       87.36       93.20      1.77 o 
   4   1   5      658.34      689.81      6.82 o 
   5   1   5      464.38      534.56      5.80 o 
   6   1   5     2902.90     2932.95     27.87 o 
   7   1   5     4943.52     5290.73     52.16 o 
   8   1   5      320.11      304.64      4.31 o 
   9   1   5        0.14       -0.12      1.14 o 
  10   1   5      830.87      846.47      9.55 o 
  11   1   5       28.05       28.42      2.03 o 
  12   1   5        7.81        6.49      2.34 o 
  13   1   5     1756.83     1734.33     22.08 o 
  14   1   5      404.61      395.91      9.05 o 
  15   1   5        5.99        3.13      5.32 o 
  16   1   5       27.55       24.89      5.65 o 
  17   1   5       95.70      105.79      7.55 o 
  18   1   5        0.41        3.31      4.97 o 
  19   1   5       16.65       19.68      6.74 o 
  20   1   5        3.97        0.37      8.09 o 
   0   2   5    45492.05    46424.72    477.58 o 
   1   2   5      725.46      816.55      6.88 o 
   2   2   5        5.39        4.93      0.89 o 
   3   2   5      327.92      325.22      4.28 o 
   4   2   5      171.72      180.36      2.89 o 
   5   2   5      360.58      414.78      5.74 o 
   6   2   5      135.08      166.11      3.57 o 
   7   2   5     7430.05     7674.42     75.28 o 
   8   2   5       15.75       13.93      1.53 o 
   9   2   5      540.11      578.55      8.15 o 
  10   2   5      250.94      262.27      4.76 o 
  11   2   5      508.12      509.98      6.98 o 
  12   2   5      108.36       96.21      3.30 o 
  13   2   5      145.34      154.01      4.57 o 
  14   2   5        0.17       -2.27      2.27 o 
  15   2   5        2.18        0.80      2.30 o 
  16   2   5       16.26       10.83      3.60 o 
  17   2   5       27.98       48.46      8.99 o 
  18   2   5        5.17       -6.01      6.01 o 
  19   2   5       19.74       19.77      9.89 o 
  20   2   5       33.73       35.05     10.79 o 
   1   3   5     5601.50     5948.35     46.02 o 
   2   3   5      479.89      442.47      5.26 o 
   3   3   5      750.03      739.48      8.16 o 
   4   3   5     1144.70     1094.24     10.65 o 
   5   3   5      112.37      142.40      2.74 o 
   6   3   5      117.59      119.56      2.89 o 
   7   3   5     1300.80     1536.85     16.06 o 
   8   3   5        4.47        3.08      1.58 o 
   9   3   5     1537.17     1468.52     14.72 o 
  10   3   5      140.35      126.32      3.52 o 
  11   3   5     2322.38     2275.81     26.58 o 
  12   3   5        5.51        0.22      3.81 o 
  13   3   5      732.45      716.36     28.94 o 
  14   3   5       56.74       55.53     10.34 o 
  15   3   5       24.63       21.18      7.29 o 
  16   3   5        0.33        0.31      6.26 o 
  17   3   5        9.92       -2.25      6.99 o 
  18   3   5       11.10       18.70      5.66 o 
  19   3   5       15.66        9.62      5.55 o 
  20   3   5        3.95        7.49      5.66 o 
   0   4   5      714.14      751.37     10.96 o 
   1   4   5      743.84      836.26      8.77 o 
   2   4   5        0.02        0.46      1.31 o 
   3   4   5     1815.90     1745.24     19.08 o 
   4   4   5       83.44       89.97      2.77 o 
   5   4   5     2034.05     2243.79     21.28 o 
   6   4   5     2477.67     2513.28     25.87 o 
   7   4   5     3128.20     3352.36     32.56 o 
   8   4   5      678.33      745.12      8.56 o 
   9   4   5      627.55      620.84      8.07 o 
  10   4   5      278.30      280.77      4.80 o 
  11   4   5      584.38      580.79     10.02 o 
  12   4   5      753.75      709.76     14.61 o 
  13   4   5       87.86       91.98      6.73 o 
  14   4   5      200.30      185.46      9.00 o 
  15   4   5        9.16        0.76      4.76 o 
  16   4   5       20.78       30.18      5.75 o 
  17   4   5        0.00       -2.10      5.12 o 
  18   4   5        2.05        1.03      5.23 o 
  19   4   5        6.14        5.22      5.40 o 
  20   4   5        4.69        2.32      5.78 o 
   1   5   5      173.19      170.92      3.63 o 
   2   5   5       39.84       63.92      2.45 o 
   3   5   5       67.07       66.46      2.43 o 
   4   5   5       94.55       86.82      3.67 o 
   5   5   5      160.80      150.24      3.83 o 
   6   5   5      452.86      456.26      6.63 o 
   7   5   5      171.69      174.80      4.93 o 
   8   5   5      168.81      180.56      4.38 o 
   9   5   5      142.49      131.21      3.74 o 
  10   5   5      111.06      104.33      3.61 o 
  11   5   5     1069.65     1006.43     13.39 o 
  12   5   5      490.97      479.46      8.90 o 
  13   5   5      207.44      216.23     16.41 o 
  14   5   5      230.97      213.13     10.05 o 
  15   5   5       22.46       24.77      6.26 o 
  16   5   5        0.00        0.25      5.33 o 
  17   5   5        3.94        5.01      7.08 o 
  18   5   5        9.39        5.39      5.88 o 
  19   5   5       19.85       22.12      6.17 o 
   0   6   5      544.60      553.37     10.77 o 
   1   6   5      573.15      563.48      7.98 o 
   2   6   5       63.22       61.11      2.68 o 
   3   6   5      114.28       99.84      3.16 o 
   4   6   5      514.52      509.33      6.99 o 
   5   6   5      313.36      318.68      6.07 o 
   6   6   5      134.95      132.49      3.91 o 
   7   6   5       27.61       30.14      2.43 o 
   8   6   5      880.12      826.11     11.13 o 
   9   6   5      419.16      402.19      8.20 o 
  10   6   5      323.26      304.53      6.94 o 
  11   6   5       61.20       60.48      3.73 o 
  12   6   5      141.37      117.39      4.93 o 
  13   6   5       31.53       25.74      3.02 o 
  14   6   5       71.87       75.36      7.51 o 
  15   6   5       83.89      104.76      8.16 o 
  16   6   5        1.57        8.32      5.88 o 
  17   6   5       19.29       17.13      6.07 o 
  18   6   5        4.73        6.96      7.68 o 
   1   7   5       72.96       59.09      3.07 o 
   2   7   5      102.65      119.84      3.90 o 
   3   7   5       16.01       16.96      2.35 o 
   4   7   5        2.36        0.02      1.91 o 
   5   7   5      240.78      232.36      5.35 o 
   6   7   5      558.49      555.17      8.99 o 
   7   7   5       62.08       69.01      3.66 o 
   8   7   5       22.18       14.47      3.15 o 
   9   7   5      165.21      158.30      5.49 o 
  10   7   5        1.36       -3.23      3.23 o 
  11   7   5        1.82       -3.86      3.86 o 
  12   7   5        2.75       -3.87      3.87 o 
  13   7   5      113.90      125.52      9.90 o 
  14   7   5      155.29      163.93      9.86 o 
  15   7   5      171.72      190.93     10.97 o 
  16   7   5       48.00       49.00      7.61 o 
  17   7   5        1.07        4.75      6.54 o 
  18   7   5        2.49        0.05      6.07 o 
   0   8   5      738.95      728.18     15.50 o 
   1   8   5       25.02       19.63      2.97 o 
   2   8   5      500.23      508.46      8.23 o 
   3   8   5      897.78      921.14     12.19 o 
   4   8   5      560.06      577.17      9.06 o 
   5   8   5       85.32      102.22      5.44 o 
   6   8   5        4.67        0.56      3.49 o 
   7   8   5       39.58       45.60      4.70 o 
   8   8   5      677.45      637.94     12.35 o 
   9   8   5       20.21       18.78      4.10 o 
  10   8   5        1.17       -3.95      3.95 o 
  11   8   5        4.08       10.02      4.55 o 
  12   8   5       12.05        9.98      4.63 o 
  13   8   5        5.13        3.14      4.55 o 
  14   8   5        7.04        3.07      4.50 o 
  15   8   5       74.88       90.36      6.08 o 
  16   8   5        9.86       16.61      7.31 o 
  17   8   5        9.18       18.47      6.89 o 
   1   9   5      123.52      117.46      4.86 o 
   2   9   5       76.51       76.62      4.63 o 
   3   9   5      468.25      481.79      9.98 o 
   4   9   5       47.36       54.92      5.12 o 
   5   9   5        8.06        6.67      4.76 o 
   6   9   5      981.21      919.66     16.11 o 
   7   9   5        0.27       -0.76      3.85 o 
   8   9   5      146.70      141.72      6.56 o 
   9   9   5      277.34      270.88      8.60 o 
  10   9   5        1.24        2.25      6.52 o 
  11   9   5       13.14       12.49      5.02 o 
  12   9   5       80.63       61.33      6.31 o 
  13   9   5       13.02        5.77      5.03 o 
  14   9   5        3.23        3.80      5.39 o 
  15   9   5       43.86       48.26      6.15 o 
  16   9   5       18.98       22.94      4.90 o 
   0  10   5       41.26       18.46      7.51 o 
   1  10   5        0.01       -3.51      3.55 o 
   2  10   5      204.99      175.82      7.27 o 
   3  10   5      212.92      225.63      8.24 o 
   4  10   5        9.25       15.34      4.70 o 
   5  10   5      185.26      175.97      8.84 o 
   6  10   5       17.63       11.60      4.40 o 
   7  10   5      136.21      125.19      6.74 o 
   8  10   5       84.13       95.17      6.15 o 
   9  10   5        0.34       -2.09      4.69 o 
  10  10   5      104.85      115.62      8.82 o 
  11  10   5        1.18       -5.12      5.12 o 
  12  10   5        0.14       -4.13      5.31 o 
  13  10   5        0.06       -5.28      5.28 o 
  14  10   5       81.13       86.34      7.60 o 
   1  11   5        6.98        3.36      5.66 o 
   2  11   5       76.60       68.91      6.70 o 
   3  11   5       70.39       67.39      6.30 o 
   4  11   5       54.02       60.45      5.90 o 
   5  11   5        3.04        8.94      4.74 o 
   6  11   5        0.92       -4.42      4.42 o 
   7  11   5       76.86       82.26      6.31 o 
   8  11   5       26.95       19.06      5.67 o 
   9  11   5       67.01       94.35      7.98 o 
  10  11   5        6.63       12.19      6.16 o 
  11  11   5        9.39        2.92      6.62 o 
  12  11   5       16.10       18.55      6.65 o 
  13  11   5        5.63        6.49     10.77 o 
   0  12   5        2.72       -7.92      7.92 o 
   1  12   5      118.30      115.91      8.85 o 
   2  12   5       10.27       23.60      6.72 o 
   3  12   5       70.16       87.42      8.50 o 
   4  12   5        0.02        7.67      6.21 o 
   5  12   5        8.95        6.90      5.36 o 
   6  12   5       41.84       37.07      6.67 o 
   7  12   5       80.12       92.12      7.09 o 
   8  12   5      119.79      140.99      8.65 o 
   9  12   5        0.20       -4.19      6.29 o 
  10  12   5       33.78       43.76      7.52 o 
  11  12   5        0.02       -6.45      6.45 o 
   1  13   5        0.00       -2.19      6.70 o 
   2  13   5        9.05       -0.60      6.50 o 
   3  13   5        1.06       -0.75      7.78 o 
   4  13   5       27.56       32.43      7.70 o 
   5  13   5        9.97        5.16      6.82 o 
   6  13   5       29.08       30.08      7.79 o 
   7  13   5       19.18       19.24      9.24 o 
   8  13   5       23.93       24.32     11.43 o 
   0  14   5        0.40       -1.36      9.84 o 
   1  14   5       44.79       55.68      8.82 o 
   2  14   5        6.56        8.83      9.65 o 
   3  14   5       33.54       47.73     12.74 o 
   4  14   5        0.03       -3.54      7.17 o 
   0   0   6      411.08      399.10     10.82 o 
   1   0   6     5238.95     4821.13     64.34 o 
   2   0   6      883.66      819.04     15.34 o 
   3   0   6    13627.75    13794.83    216.71 o 
   4   0   6      159.94      164.98      4.25 o 
   5   0   6       25.28       20.44      2.59 o 
   6   0   6    16257.98    17045.66    207.85 o 
   7   0   6     2270.47     2324.44     30.16 o 
   8   0   6      502.41      490.24      8.01 o 
   9   0   6       35.88       35.60      2.86 o 
  10   0   6       62.04       49.86      3.24 o 
  11   0   6       84.72       96.07      7.68 o 
  12   0   6        0.56       -2.06      2.06 o 
  13   0   6       59.47       62.25      5.37 o 
  14   0   6       17.04       17.37      5.84 o 
  15   0   6       85.53       64.72      8.09 o 
  16   0   6      150.46      154.61     11.69 o 
  17   0   6        2.79       -6.29      6.29 o 
  18   0   6        5.20       14.38      7.19 o 
  19   0   6        9.45       10.79      8.09 o 
  20   0   6        0.61       -3.60      7.19 o 
   1   1   6     1145.81     1076.80     10.13 o 
   2   1   6     8605.34     8514.60     83.41 o 
   3   1   6     2259.00     2313.85     22.35 o 
   4   1   6     3031.64     3049.92     29.04 o 
   5   1   6     4431.06     4344.62     38.57 o 
   6   1   6      396.94      402.18      4.96 o 
   7   1   6       85.00       80.30      2.42 o 
   8   1   6      575.77      526.99      6.38 o 
   9   1   6       74.64       94.36      2.66 o 
  10   1   6       72.32       67.18      2.42 o 
  11   1   6      533.92      522.52      8.92 o 
  12   1   6       11.32        5.80      2.39 o 
  13   1   6       17.70       17.61      3.18 o 
  14   1   6        0.04       -2.79      2.79 o 
  15   1   6       76.34       75.08      4.95 o 
  16   1   6       69.45       74.39      6.26 o 
  17   1   6        6.95       -4.31      4.31 o 
  18   1   6       15.16       14.01      5.15 o 
  19   1   6        1.80        1.97      4.97 o 
  20   1   6        6.14        3.38      6.29 o 
   0   2   6     5325.12     5367.12     63.56 o 
   1   2   6     3874.27     4131.58     32.35 o 
   2   2   6     5629.13     5851.69     51.62 o 
   3   2   6     3443.96     3556.63     32.06 o 
   4   2   6      122.81      110.54      2.42 o 
   5   2   6     1050.66     1163.86     11.67 o 
   6   2   6     6041.45     6306.29     58.68 o 
   7   2   6      608.13      568.91      7.19 o 
   8   2   6      303.80      340.10      6.35 o 
   9   2   6       99.07       88.14      2.76 o 
  10   2   6       11.45        3.40      1.33 o 
  11   2   6      195.18      197.91      4.19 o 
  12   2   6       90.64       99.46      3.62 o 
  13   2   6       26.17       26.60      3.35 o 
  14   2   6       89.84       99.36      5.71 o 
  15   2   6       53.52       41.94      4.45 o 
  16   2   6       22.41       22.52      2.87 o 
  17   2   6       47.43       53.23      7.93 o 
  18   2   6       23.85       36.85      9.89 o 
  19   2   6        0.03       -8.99      8.99 o 
  20   2   6       34.62       47.64     11.68 o 
   1   3   6      142.97      153.34      2.92 o 
   2   3   6      841.72      819.19      8.51 o 
   3   3   6       75.81       68.86      3.13 o 
   4   3   6      320.07      341.58      5.19 o 
   5   3   6      172.98      218.47      3.45 o 
   6   3   6      694.97      733.62      8.39 o 
   7   3   6      355.04      320.75      7.09 o 
   8   3   6      856.31      908.41     10.59 o 
   9   3   6      485.58      499.79      8.63 o 
  10   3   6      561.76      535.54      6.86 o 
  11   3   6      147.97      145.66      4.01 o 
  12   3   6       92.06       83.49      3.99 o 
  13   3   6       23.32       15.91      6.26 o 
  14   3   6      112.01      107.85      9.20 o 
  15   3   6       16.66       17.73      6.90 o 
  16   3   6       97.60      106.70      9.84 o 
  17   3   6       44.34       37.90      8.26 o 
  18   3   6       42.52       41.24      6.73 o 
  19   3   6        4.05        4.38      5.66 o 
  20   3   6        0.03        0.51      6.47 o 
   0   4   6     2511.64     2421.90     32.38 o 
   1   4   6     1141.80     1222.65     12.04 o 
   2   4   6     6921.62     7260.10     67.62 o 
   3   4   6     2047.51     2131.82     21.57 o 
   4   4   6      662.26      646.87      8.72 o 
   5   4   6       87.96      101.12      3.87 o 
   6   4   6      507.90      542.83      6.91 o 
   7   4   6      734.72      718.98      8.50 o 
   8   4   6     2446.05     2413.14     24.26 o 
   9   4   6      140.28      105.29      3.64 o 
  10   4   6      123.99      116.31      3.48 o 
  11   4   6      204.38      195.27      4.55 o 
  12   4   6       15.66        6.21      4.88 o 
  13   4   6      186.03      190.07      9.25 o 
  14   4   6       80.49       81.68      6.84 o 
  15   4   6      107.60       92.61      7.40 o 
  16   4   6       40.14       31.03      5.78 o 
  17   4   6       39.26       50.50      6.73 o 
  18   4   6       16.10       14.51      7.81 o 
  19   4   6       41.16       36.14      6.86 o 
   1   5   6        0.53       -1.05      1.54 o 
   2   5   6      504.28      514.71      6.86 o 
   3   5   6     1277.53     1382.18     15.23 o 
   4   5   6      123.75      110.94      3.67 o 
   5   5   6      221.47      213.49      6.69 o 
   6   5   6       68.61       64.38      2.71 o 
   7   5   6      721.25      709.64      9.10 o 
   8   5   6     1418.58     1457.11     16.91 o 
   9   5   6        1.39       -0.09      1.55 o 
  10   5   6       36.66       43.22      2.85 o 
  11   5   6      316.36      297.33      6.70 o 
  12   5   6      239.96      226.63      6.00 o 
  13   5   6        2.97       -0.20      6.73 o 
  14   5   6        2.81        2.64      5.21 o 
  15   5   6      128.13      120.96      8.44 o 
  16   5   6       27.33       42.73      7.53 o 
  17   5   6        9.29        9.74      5.88 o 
  18   5   6       27.76       40.03      7.07 o 
  19   5   6      110.65      113.09      9.05 o 
   0   6   6      583.74      573.40     11.02 o 
   1   6   6      591.29      560.07      8.01 o 
   2   6   6       31.47       29.80      2.31 o 
   3   6   6      360.91      362.39      5.85 o 
   4   6   6       56.30       56.20      3.62 o 
   5   6   6       10.68        7.78      1.74 o 
   6   6   6      558.56      562.56      8.11 o 
   7   6   6       52.77       52.39      2.84 o 
   8   6   6       50.60       50.29      2.85 o 
   9   6   6      143.87      139.17      4.82 o 
  10   6   6      299.47      302.44      6.77 o 
  11   6   6       48.10       42.42      3.55 o 
  12   6   6      167.39      157.59      5.72 o 
  13   6   6        0.13       -2.37      3.63 o 
  14   6   6        0.09        6.70      5.66 o 
  15   6   6       44.50       47.38      6.93 o 
  16   6   6       80.10       82.66      8.28 o 
  17   6   6        0.01        3.35      5.88 o 
  18   6   6        3.16       -4.04      6.04 o 
   1   7   6        7.70        3.87      2.17 o 
   2   7   6       51.81       58.38      3.13 o 
   3   7   6     1195.49     1189.74     15.62 o 
   4   7   6      323.61      323.13      5.90 o 
   5   7   6      551.58      544.30      8.48 o 
   6   7   6        1.00       -1.91      1.91 o 
   7   7   6        7.13        9.05      3.02 o 
   8   7   6      196.99      196.83      6.02 o 
   9   7   6        0.42        2.52      3.43 o 
  10   7   6        0.72       -3.48      3.48 o 
  11   7   6       21.02        9.86      4.39 o 
  12   7   6      174.65      158.63      7.08 o 
  13   7   6        9.12       15.59      4.51 o 
  14   7   6       35.10       37.38      4.93 o 
  15   7   6       74.73       86.54      8.38 o 
  16   7   6       32.80       39.53      7.63 o 
  17   7   6       38.28       53.09      7.85 o 
  18   7   6       13.97       15.16      7.09 o 
   0   8   6       38.55       29.63      4.56 o 
   1   8   6        3.12       -2.54      2.60 o 
   2   8   6       52.79       50.30      3.34 o 
   3   8   6     1869.63     1860.85     22.10 o 
   4   8   6     2898.07     2710.28     32.59 o 
   5   8   6       17.11       21.39      3.61 o 
   6   8   6       85.64       85.07      5.14 o 
   7   8   6        1.19       -0.56      3.63 o 
   8   8   6       65.71       71.39      5.18 o 
   9   8   6       31.75       28.72      7.77 o 
  10   8   6      147.06      131.94      6.60 o 
  11   8   6        3.73       -3.69      4.49 o 
  12   8   6       18.15        7.90      4.80 o 
  13   8   6        0.73        3.96      4.25 o 
  14   8   6        5.69        2.29      6.23 o 
  15   8   6        1.27       10.13     10.19 o 
  16   8   6       11.50       15.05      7.29 o 
  17   8   6        1.52       -6.24      6.73 o 
   1   9   6      109.80      111.23      4.86 o 
   2   9   6      282.66      291.13      8.03 o 
   3   9   6       12.78       14.80      3.81 o 
   4   9   6      117.14       92.26      5.92 o 
   5   9   6       11.92       14.87      4.40 o 
   6   9   6      123.62      138.22      8.58 o 
   7   9   6        0.01       -2.07      3.96 o 
   8   9   6      343.79      330.60      9.38 o 
   9   9   6        7.45        2.20      4.50 o 
  10   9   6       32.35       30.93      5.23 o 
  11   9   6        0.62       -4.63      4.63 o 
  12   9   6        2.40        5.23      5.12 o 
  13   9   6        2.31        7.80      5.01 o 
  14   9   6       16.28       19.30      9.34 o 
  15   9   6        4.88        9.66      5.19 o 
  16   9   6       63.28       74.67      7.03 o 
   0  10   6      161.16      138.70      9.47 o 
   1  10   6      277.68      285.24      8.12 o 
   2  10   6       89.34       82.77      5.92 o 
   3  10   6      585.50      541.70     12.22 o 
   4  10   6      566.90      556.08     12.66 o 
   5  10   6      180.45      214.57     12.33 o 
   6  10   6        8.08        7.63      4.51 o 
   7  10   6        0.43       -2.98      5.45 o 
   8  10   6        5.45        1.79      4.51 o 
   9  10   6      138.55      161.97      8.27 o 
  10  10   6      199.27      173.77      9.21 o 
  11  10   6        2.17        4.39      5.52 o 
  12  10   6       15.12       20.65      5.83 o 
  13  10   6        7.94        8.42      5.70 o 
  14  10   6       14.31       13.81      6.09 o 
   1  11   6        5.10        4.09      5.58 o 
   2  11   6       26.42       29.08      5.67 o 
   3  11   6      144.99      146.32      8.23 o 
   4  11   6       24.34       29.14      5.36 o 
   5  11   6       68.24       69.95      6.03 o 
   6  11   6        2.49       -2.52      4.58 o 
   7  11   6       10.73        7.94      5.02 o 
   8  11   6        3.26        6.03      5.25 o 
   9  11   6       63.03       50.34      7.17 o 
  10  11   6      151.69      165.21      9.66 o 
  11  11   6       11.78       18.02      6.53 o 
  12  11   6        4.78        3.31      6.83 o 
  13  11   6        4.95       -0.35      6.05 o 
   0  12   6       38.03       41.83     10.11 o 
   1  12   6       51.47       45.27      7.48 o 
   2  12   6        5.83        5.97      6.31 o 
   3  12   6       12.96        1.94      6.48 o 
   4  12   6       13.11        7.32      6.62 o 
   5  12   6       11.50       12.39      5.80 o 
   6  12   6       13.15        5.72      5.89 o 
   7  12   6        2.25       -7.52      7.52 o 
   8  12   6        4.08       -1.97      5.57 o 
   9  12   6        4.70        5.27      6.40 o 
  10  12   6        6.77        2.65      6.51 o 
  11  12   6       15.56        9.72      6.77 o 
   1  13   6        4.16       -1.53      6.72 o 
   2  13   6        3.33        2.35      6.95 o 
   3  13   6       25.80       24.10      7.46 o 
   4  13   6       17.24       21.10      7.36 o 
   5  13   6        8.28       -2.28      6.87 o 
   6  13   6        0.79       -6.65      6.82 o 
   7  13   6        3.39       -5.33      7.67 o 
   8  13   6        0.20       -3.87      7.51 o 
   0  14   6        0.94       -1.80     10.17 o 
   1  14   6       12.79       13.55     10.51 o 
   2  14   6       24.71       32.36      8.40 o 
   3  14   6        1.02        7.06      8.56 o 
   1   1   7     2859.66     2845.63     27.31 o 
   2   1   7     2099.46     2145.77     21.82 o 
   3   1   7      414.96      451.61      5.78 o 
   4   1   7      114.33      100.82      2.65 o 
   5   1   7        0.03        0.64      1.13 o 
   6   1   7     1384.68     1414.68     13.83 o 
   7   1   7     3144.49     3295.75     32.13 o 
   8   1   7       24.51       19.57      1.52 o 
   9   1   7     1148.83     1148.28     13.08 o 
  10   1   7      386.45      409.96      6.33 o 
  11   1   7        8.97        6.93      1.82 o 
  12   1   7      110.64      102.60      4.56 o 
  13   1   7        0.03        1.10      3.03 o 
  14   1   7        0.10        0.54      4.58 o 
  15   1   7      522.21      456.51     14.21 o 
  16   1   7      174.96      148.71     15.73 o 
  17   1   7       29.64       26.26      5.61 o 
  18   1   7       22.16       24.35      6.29 o 
  19   1   7        0.96       -1.46      4.97 o 
  20   1   7       47.28       42.71      6.47 o 
   0   2   7     1036.26      959.83     17.46 o 
   1   2   7      982.84      960.90     10.60 o 
   2   2   7      928.79      885.65      9.97 o 
   3   2   7       63.96       79.74      3.08 o 
   4   2   7     2199.58     2180.05     20.45 o 
   5   2   7      300.12      308.99      4.29 o 
   6   2   7      906.64      937.85      9.97 o 
   7   2   7       60.75       78.88      2.54 o 
   8   2   7     1956.12     1992.36     21.28 o 
   9   2   7      893.26      869.67     10.30 o 
  10   2   7      142.79      145.87      3.98 o 
  11   2   7      568.27      551.35      7.68 o 
  12   2   7      111.51      111.16      3.98 o 
  13   2   7       46.57       46.34      3.49 o 
  14   2   7       13.60       18.39      3.22 o 
  15   2   7      138.23      139.15      5.49 o 
  16   2   7        1.89       -0.06      3.93 o 
  17   2   7       37.52       43.93      5.39 o 
  18   2   7       44.58       26.96     10.79 o 
  19   2   7        5.29        2.70      9.89 o 
  20   2   7        4.24       13.48     10.79 o 
   1   3   7     6803.12     6862.76     64.24 o 
   2   3   7       42.43       50.13      2.23 o 
   3   3   7     1814.95     1900.51     18.38 o 
   4   3   7    12959.82    13727.66    125.64 o 
   5   3   7     4057.40     4237.08     38.34 o 
   6   3   7       47.40       49.79      1.93 o 
   7   3   7      357.71      363.42      5.64 o 
   8   3   7       37.67       49.32      2.37 o 
   9   3   7        0.63        0.93      1.56 o 
  10   3   7     1038.45     1039.69     12.07 o 
  11   3   7      227.94      226.92      5.73 o 
  12   3   7     1065.39      998.47     20.38 o 
  13   3   7       26.46       21.10      4.34 o 
  14   3   7        1.95       -0.99      6.01 o 
  15   3   7       47.28       45.99      8.19 o 
  16   3   7        4.55        8.99      6.99 o 
  17   3   7       20.86       20.16      5.78 o 
  18   3   7      294.29      316.02     12.37 o 
  19   3   7        2.26        6.05      7.64 o 
  20   3   7       22.21       15.01      7.12 o 
   0   4   7      116.59      128.92      4.65 o 
   1   4   7      917.67      981.60     10.73 o 
   2   4   7     2683.90     2666.53     28.38 o 
   3   4   7      589.21      631.02      8.22 o 
   4   4   7       72.05       61.63      2.76 o 
   5   4   7       64.07       67.44      2.48 o 
   6   4   7        0.04       -1.34      1.51 o 
   7   4   7       73.00       62.28      2.83 o 
   8   4   7       67.53       66.84      2.55 o 
   9   4   7       60.14       62.14      2.72 o 
  10   4   7      119.50      120.00      3.99 o 
  11   4   7      495.42      491.78      8.06 o 
  12   4   7       33.10       36.28      2.93 o 
  13   4   7       64.26       75.57      6.59 o 
  14   4   7        3.26       -4.45      4.88 o 
  15   4   7       73.74       59.00      6.73 o 
  16   4   7       12.77        7.79      5.52 o 
  17   4   7       17.56       15.47      6.05 o 
  18   4   7       19.15       24.27      6.32 o 
  19   4   7       22.53       23.42      6.32 o 
   1   5   7     1312.38     1412.70     15.54 o 
   2   5   7      625.39      569.19      7.98 o 
   3   5   7      165.37      185.48      4.42 o 
   4   5   7      606.35      670.63      8.93 o 
   5   5   7      281.98      315.49      6.50 o 
   6   5   7       56.66       59.10      2.78 o 
   7   5   7      572.25      555.36      7.92 o 
   8   5   7       59.06       55.09      2.74 o 
   9   5   7        0.26       -1.99      1.99 o 
  10   5   7       93.01       91.03      4.13 o 
  11   5   7      107.12      102.51      4.38 o 
  12   5   7      130.32      121.41      5.03 o 
  13   5   7       41.74       45.14      3.00 o 
  14   5   7      181.72      164.99      9.47 o 
  15   5   7       17.51       17.83      5.75 o 
  16   5   7       13.22       11.57      6.05 o 
  17   5   7        6.35       16.49      6.30 o 
  18   5   7      157.95      151.64     12.44 o 
  19   5   7       17.38       19.59      7.46 o 
   0   6   7       76.46       60.20      6.10 o 
   1   6   7      733.85      709.80      9.48 o 
   2   6   7      155.26      164.07      4.47 o 
   3   6   7        6.93       10.10      2.22 o 
   4   6   7       30.63       39.50      2.70 o 
   5   6   7      422.77      455.30      7.84 o 
   6   6   7       76.19       73.05      3.19 o 
   7   6   7       12.66       18.18      2.43 o 
   8   6   7      195.94      188.88      5.23 o 
   9   6   7       11.16       11.70      2.82 o 
  10   6   7      313.54      280.29      7.14 o 
  11   6   7       33.07       33.91      3.44 o 
  12   6   7      279.78      259.61      7.18 o 
  13   6   7        1.05        3.61      2.97 o 
  14   6   7       71.05       77.57      4.82 o 
  15   6   7       51.00       42.21      6.86 o 
  16   6   7       89.60       93.62      9.36 o 
  17   6   7       63.43       61.25      8.08 o 
  18   6   7        2.13       -3.61      6.78 o 
   1   7   7        2.17       -0.98      2.09 o 
   2   7   7      401.99      387.42      6.87 o 
   3   7   7      486.92      516.07      8.19 o 
   4   7   7       18.09       23.35      2.77 o 
   5   7   7       59.83       58.71      3.42 o 
   6   7   7      664.28      643.84     11.17 o 
   7   7   7      171.94      204.03      6.10 o 
   8   7   7       64.39       74.95      4.82 o 
   9   7   7      285.53      281.77      8.10 o 
  10   7   7      221.46      254.76      8.46 o 
  11   7   7      119.41      147.37      7.15 o 
  12   7   7       24.91       35.62      4.81 o 
  13   7   7       84.91       85.34      8.56 o 
  14   7   7        7.65        8.07      4.03 o 
  15   7   7       12.20       19.61      6.73 o 
  16   7   7       66.32      106.62      9.66 o 
  17   7   7       45.93       48.96     10.48 o 
   0   8   7      199.07      194.01      8.27 o 
   1   8   7        3.31        2.93      2.95 o 
   2   8   7       40.25       38.28      3.56 o 
   3   8   7      208.76      168.42      5.52 o 
   4   8   7      446.97      435.21      9.38 o 
   5   8   7        0.78       -3.49      3.68 o 
   6   8   7       82.66       72.37      5.17 o 
   7   8   7       25.32       22.65      4.29 o 
   8   8   7        1.76       -3.59      3.59 o 
   9   8   7       41.25       58.07      6.78 o 
  10   8   7      173.04      160.64      8.44 o 
  11   8   7        7.36        4.55      4.58 o 
  12   8   7       18.30        8.12      4.69 o 
  13   8   7       21.12       18.86      4.92 o 
  14   8   7       14.60       21.53      4.76 o 
  15   8   7       25.98       21.74      6.96 o 
  16   8   7        0.06        4.49      7.27 o 
   1   9   7      148.00      137.41      8.20 o 
   2   9   7       15.88       14.19      3.84 o 
   3   9   7      203.95      192.43      6.76 o 
   4   9   7      482.10      511.74     11.66 o 
   5   9   7      222.57      221.97      8.84 o 
   6   9   7      105.82      113.56      6.20 o 
   7   9   7      155.66      140.64      6.62 o 
   8   9   7       11.98        0.50      4.21 o 
   9   9   7      177.50      167.73      8.50 o 
  10   9   7      254.83      275.23     10.59 o 
  11   9   7        1.22       -0.89      4.92 o 
  12   9   7        0.02       -0.21      7.39 o 
  13   9   7       54.10       55.65      6.30 o 
  14   9   7       10.68       10.10      5.45 o 
  15   9   7        8.28       18.39      5.33 o 
   0  10   7      721.08      698.52     19.87 o 
   1  10   7       83.69       87.63      5.75 o 
   2  10   7       86.03       76.40      5.90 o 
   3  10   7      237.72      259.30      8.86 o 
   4  10   7      179.51      178.90      7.61 o 
   5  10   7       13.33       19.26      4.87 o 
   6  10   7        1.34       -4.16      4.18 o 
   7  10   7        3.76        6.02      4.61 o 
   8  10   7        0.82        8.21      4.72 o 
   9  10   7      167.99      167.76      8.34 o 
  10  10   7        0.81       -4.53      5.25 o 
  11  10   7       86.17       78.25     10.51 o 
  12  10   7        3.97        1.58      5.64 o 
  13  10   7        6.84       -1.04      7.01 o 
  14  10   7       13.40        5.30      6.90 o 
   1  11   7       56.14       62.25      7.40 o 
   2  11   7      165.05      159.80      8.26 o 
   3  11   7        0.24       -0.14      5.28 o 
   4  11   7        3.65        1.63      5.12 o 
   5  11   7       44.82       35.23      5.49 o 
   6  11   7        5.41       10.60      4.88 o 
   7  11   7        8.44        5.27      4.92 o 
   8  11   7        0.50        5.64      5.37 o 
   9  11   7       90.28       91.84     12.32 o 
  10  11   7       21.58       20.43      6.63 o 
  11  11   7        7.40        7.79      7.78 o 
  12  11   7        0.01       -3.01      6.06 o 
   0  12   7       39.83       28.38      9.84 o 
   1  12   7       43.72       18.85      6.82 o 
   2  12   7        5.42        4.60      6.31 o 
   3  12   7      177.86      178.55     10.74 o 
   4  12   7        2.21        1.77      6.27 o 
   5  12   7       10.55       12.85      6.41 o 
   6  12   7       17.81       16.51      6.15 o 
   7  12   7        2.33       -0.82      6.23 o 
   8  12   7       42.22       51.79      7.75 o 
   9  12   7       83.37       85.53      8.74 o 
  10  12   7        3.63       -6.10      6.10 o 
   1  13   7       10.30       -5.39      6.33 o 
   2  13   7       27.98       25.85      7.72 o 
   3  13   7       45.44       41.17      9.73 o 
   4  13   7       45.90       46.58      8.22 o 
   5  13   7       29.14       35.71      7.95 o 
   6  13   7        5.28       -0.63      7.88 o 
   7  13   7       12.26        5.49      7.95 o 
   0  14   7        2.93       10.58     11.11 o 
   1  14   7        9.71       11.14      9.86 o 
   2  14   7       24.73       30.01      8.49 o 
   0   0   8     2956.37     2737.97     56.27 o 
   1   0   8     4031.64     3724.15     61.22 o 
   2   0   8      787.47      746.83     12.94 o 
   3   0   8     2393.43     2506.19     41.52 o 
   4   0   8     1813.95     1802.35     32.54 o 
   5   0   8       17.02       21.58      2.79 o 
   6   0   8      338.06      364.42      7.99 o 
   7   0   8        0.32        6.43      1.86 o 
   8   0   8      463.62      509.07      9.99 o 
   9   0   8      269.55      297.08      8.82 o 
  10   0   8      188.11      211.66      6.35 o 
  11   0   8       27.45       25.60      3.16 o 
  12   0   8      121.63      114.45      7.29 o 
  13   0   8      211.86      248.89     19.33 o 
  14   0   8      602.08      588.10     23.38 o 
  15   0   8      109.87       88.99      9.89 o 
  16   0   8      161.08      165.39     13.48 o 
  17   0   8        1.19       -3.60      7.19 o 
  18   0   8       82.64      121.34     11.68 o 
  19   0   8      104.87      138.42     12.58 o 
  20   0   8       92.83      116.85     12.58 o 
   1   1   8     7773.05     7752.54    100.48 o 
   2   1   8      711.20      732.09      8.60 o 
   3   1   8     1252.56     1195.10     13.94 o 
   4   1   8      544.93      559.89      8.59 o 
   5   1   8      150.61      165.13      3.79 o 
   6   1   8        5.54        3.26      1.25 o 
   7   1   8      667.85      655.50     10.73 o 
   8   1   8        3.29        1.81      1.73 o 
   9   1   8      113.87      132.19      3.53 o 
  10   1   8      260.14      275.71      6.09 o 
  11   1   8      197.14      223.84      4.75 o 
  12   1   8       57.02       57.53      5.71 o 
  13   1   8        3.37       -2.98      3.03 o 
  14   1   8       58.86       65.65      6.29 o 
  15   1   8       11.76       12.53      4.97 o 
  16   1   8        3.31        1.38      4.73 o 
  17   1   8       13.68       16.18      5.37 o 
  18   1   8        2.82        4.55      4.97 o 
  19   1   8        2.08        7.49      5.61 o 
  20   1   8       20.37       17.08      8.54 o 
   0   2   8     1423.29     1427.93     26.66 o 
   1   2   8       53.20       56.23      2.25 o 
   2   2   8      902.58      952.08     11.95 o 
   3   2   8     1911.62     1981.15     20.00 o 
   4   2   8      181.56      189.68      7.03 o 
   5   2   8     3167.42     3334.72     32.17 o 
   6   2   8      175.00      184.99      3.93 o 
   7   2   8       12.72       14.40      1.76 o 
   8   2   8      874.58      905.64     10.62 o 
   9   2   8      405.13      387.08      6.08 o 
  10   2   8       24.98       25.67      2.13 o 
  11   2   8      279.23      266.42      6.84 o 
  12   2   8       11.78        3.72      6.33 o 
  13   2   8        0.47        0.41      3.81 o 
  14   2   8        1.31       -2.00      4.94 o 
  15   2   8       54.45       70.58      5.98 o 
  16   2   8        0.20       -4.49      4.49 o 
  17   2   8        1.54        3.89      4.02 o 
  18   2   8        0.10       -7.19      8.99 o 
  19   2   8      141.85      218.42     18.88 o 
  20   2   8       13.10        8.99     10.79 o 
   1   3   8      116.85      122.56      3.53 o 
   2   3   8      470.52      488.26      7.10 o 
   3   3   8      245.81      234.23      4.48 o 
   4   3   8      770.59      833.89     11.58 o 
   5   3   8      365.12      349.28      6.56 o 
   6   3   8      960.32      994.77     10.88 o 
   7   3   8      140.15      127.36      3.91 o 
   8   3   8      242.84      252.10      4.87 o 
   9   3   8      855.66      873.22     10.81 o 
  10   3   8       32.19       30.40      2.36 o 
  11   3   8       20.07       12.07      3.01 o 
  12   3   8       20.92       10.74      3.65 o 
  13   3   8      124.07      106.04      6.25 o 
  14   3   8       69.10       63.04      5.04 o 
  15   3   8       65.10       60.44      8.56 o 
  16   3   8        7.47       12.80      7.89 o 
  17   3   8        3.03        4.49      6.36 o 
  18   3   8       28.25       25.52      7.64 o 
  19   3   8        8.67        6.13      6.90 o 
   0   4   8        0.41       -2.34      2.34 o 
   1   4   8      375.85      341.84      6.50 o 
   2   4   8      205.75      209.11      4.48 o 
   3   4   8     2105.03     2187.55     22.43 o 
   4   4   8      991.76      931.17     11.08 o 
   5   4   8     2948.21     3147.24     33.09 o 
   6   4   8      123.99      149.87      3.38 o 
   7   4   8        1.74        1.81      1.74 o 
   8   4   8      107.75      110.05      3.27 o 
   9   4   8      579.61      582.83      7.69 o 
  10   4   8      309.45      286.85      7.60 o 
  11   4   8       38.57       46.96      3.16 o 
  12   4   8      250.70      254.79      7.24 o 
  13   4   8      172.78      165.44      5.33 o 
  14   4   8      414.57      384.69     13.42 o 
  15   4   8       10.80       16.48      5.78 o 
  16   4   8       94.74       87.95      8.00 o 
  17   4   8       20.52       24.97      6.73 o 
  18   4   8      219.00      239.05     22.02 o 
  19   4   8        7.19        7.35      7.12 o 
   1   5   8      172.33      160.46      4.62 o 
   2   5   8     3448.29     3536.18     37.03 o 
   3   5   8       10.98       18.48      2.31 o 
   4   5   8      219.51      191.67      4.57 o 
   5   5   8       65.00       72.21      3.30 o 
   6   5   8     1407.85     1446.16     16.11 o 
   7   5   8      283.71      277.23      5.49 o 
   8   5   8        1.15        3.20      2.03 o 
   9   5   8      259.09      245.33      5.54 o 
  10   5   8     1387.82     1356.17     19.01 o 
  11   5   8        0.51        4.49      2.91 o 
  12   5   8      107.67      100.45      4.70 o 
  13   5   8       31.94       35.38      3.46 o 
  14   5   8      158.28      148.35      9.12 o 
  15   5   8       97.16       97.34     11.29 o 
  16   5   8       24.81       28.10      7.12 o 
  17   5   8        0.69       -1.80      5.96 o 
  18   5   8       10.06        7.90      6.52 o 
   0   6   8       25.24       41.18      4.10 o 
   1   6   8      139.43      155.64      4.34 o 
   2   6   8       33.91       25.01      2.71 o 
   3   6   8       19.49       21.02      3.35 o 
   4   6   8        0.03        2.54      2.28 o 
   5   6   8       89.56       94.66      3.63 o 
   6   6   8       20.58       17.17      2.55 o 
   7   6   8      246.29      247.61      5.50 o 
   8   6   8       62.74       69.39      3.87 o 
   9   6   8      197.20      196.41      5.83 o 
  10   6   8        5.16        8.75      3.18 o 
  11   6   8        0.07       -3.67      3.67 o 
  12   6   8      206.85      198.55      7.66 o 
  13   6   8        0.81        2.56      3.82 o 
  14   6   8       19.33        4.31      5.06 o 
  15   6   8        4.53        3.72      6.20 o 
  16   6   8        1.76       11.18      7.11 o 
  17   6   8       34.47       30.84      7.51 o 
  18   6   8       38.33       43.98      7.83 o 
   1   7   8        0.00       -2.42      2.42 o 
   2   7   8        3.06        4.13      2.43 o 
   3   7   8       58.10       53.14      3.57 o 
   4   7   8       75.84       65.87      3.73 o 
   5   7   8      975.84      929.12     13.07 o 
   6   7   8       77.79       91.69      4.59 o 
   7   7   8       97.93       94.25      5.04 o 
   8   7   8      565.87      552.20     11.25 o 
   9   7   8       98.30       95.05      5.27 o 
  10   7   8      236.31      204.02      7.74 o 
  11   7   8        5.36        1.69      4.15 o 
  12   7   8       56.75       49.44      5.20 o 
  13   7   8        4.76       11.09      6.36 o 
  14   7   8       46.47       47.52      5.11 o 
  15   7   8       36.41       15.41      7.17 o 
  16   7   8       27.66       27.64      9.16 o 
  17   7   8        0.56       10.74     11.03 o 
   0   8   8      247.68      226.54      9.21 o 
   1   8   8      562.19      525.35      9.34 o 
   2   8   8        3.48       -0.06      2.97 o 
   3   8   8      564.39      549.87     10.62 o 
   4   8   8       43.53       26.94      4.07 o 
   5   8   8      160.08      165.72      6.64 o 
   6   8   8        0.38       -3.70      3.70 o 
   7   8   8       42.49       33.42      4.39 o 
   8   8   8        1.87       -1.81      3.65 o 
   9   8   8        6.28        4.43      4.94 o 
  10   8   8       28.89       20.06      4.94 o 
  11   8   8        3.42        8.65      6.10 o 
  12   8   8       13.19       18.73      5.23 o 
  13   8   8        1.69       -2.45      4.27 o 
  14   8   8       87.89      103.74      6.57 o 
  15   8   8       28.43       29.95      5.06 o 
  16   8   8        8.01       21.90      7.93 o 
   1   9   8        7.28        7.73      3.83 o 
   2   9   8        9.61        2.80      3.72 o 
   3   9   8       32.74       28.04      4.69 o 
   4   9   8       60.72       62.25      5.41 o 
   5   9   8       15.53       18.08      4.55 o 
   6   9   8      213.95      223.51      8.28 o 
   7   9   8       44.07       52.51      5.25 o 
   8   9   8        1.69       -1.76      4.18 o 
   9   9   8      183.92      175.92      8.12 o 
  10   9   8        4.29       20.68      8.43 o 
  11   9   8        2.02       -0.37      4.97 o 
  12   9   8        0.73        0.27      5.11 o 
  13   9   8       67.38       72.55      6.95 o 
  14   9   8       11.77       23.33      5.60 o 
  15   9   8       21.71       26.82      5.79 o 
   0  10   8      891.42      845.12     22.48 o 
   1  10   8       18.52       29.62      5.50 o 
   2  10   8      108.93      122.44      7.00 o 
   3  10   8      227.35      228.83      8.49 o 
   4  10   8      279.33      314.06      9.71 o 
   5  10   8      106.44      104.98      6.58 o 
   6  10   8       19.97       24.76      5.04 o 
   7  10   8       70.85       77.82      6.12 o 
   8  10   8        1.25       -4.72      4.72 o 
   9  10   8       20.38       29.06      5.82 o 
  10  10   8        1.49        3.19      6.62 o 
  11  10   8        0.93       -1.41      5.52 o 
  12  10   8       28.07       27.70      6.31 o 
  13  10   8        7.21       -1.55      5.87 o 
  14  10   8       39.63       46.93      6.96 o 
   1  11   8      134.10      148.33      9.22 o 
   2  11   8        0.07        3.34      5.28 o 
   3  11   8        5.00        6.11      5.42 o 
   4  11   8       34.15       39.05      6.25 o 
   5  11   8       60.03       66.95      6.80 o 
   6  11   8        2.83        2.48      5.16 o 
   7  11   8       20.35       20.84      5.44 o 
   8  11   8       14.15       11.12      5.78 o 
   9  11   8       36.89       33.16      7.11 o 
  10  11   8        1.33        3.09      6.03 o 
  11  11   8       11.51        5.24      9.21 o 
  12  11   8        4.57        0.10      6.10 o 
   0  12   8        4.56       -8.90      8.90 o 
   1  12   8        4.55       -2.68      6.40 o 
   2  12   8        5.49        8.66      6.67 o 
   3  12   8       20.15       29.13      7.12 o 
   4  12   8       22.10       21.07      6.95 o 
   5  12   8        1.03        5.54      5.90 o 
   6  12   8        0.17       -1.86      5.56 o 
   7  12   8        0.04        2.76      6.24 o 
   8  12   8       16.93       21.42      7.11 o 
   9  12   8        5.05        1.98      7.31 o 
  10  12   8        0.80        6.85      6.78 o 
   1  13   8        0.72       -6.67      8.30 o 
   2  13   8        8.92        3.71      7.27 o 
   3  13   8        5.37        4.08      7.36 o 
   4  13   8        2.82       -1.41      7.27 o 
   5  13   8        3.81        4.94      6.95 o 
   6  13   8        9.79       23.78      9.65 o 
   7  13   8       12.40        4.61      8.05 o 
   1   1   9     3298.77     3479.93     41.09 o 
   2   1   9      483.05      495.93      6.95 o 
   3   1   9       84.83       94.78      2.92 o 
   4   1   9       34.70       48.75      2.25 o 
   5   1   9       28.44       38.61      1.95 o 
   6   1   9      141.35      157.77      3.62 o 
   7   1   9      618.76      710.91     11.23 o 
   8   1   9     1545.43     1566.59     22.65 o 
   9   1   9       11.89       21.66      2.09 o 
  10   1   9     1502.05     1487.25     23.87 o 
  11   1   9       58.28       57.38      3.66 o 
  12   1   9      680.54      760.10     35.65 o 
  13   1   9      127.82      139.22      6.71 o 
  14   1   9       95.57       78.97      6.47 o 
  15   1   9       52.08       46.66      6.01 o 
  16   1   9       30.45       25.56      5.61 o 
  17   1   9        0.11        4.16      4.97 o 
  18   1   9       74.69       67.26     11.24 o 
  19   1   9       78.20       88.66      7.55 o 
   0   2   9    10987.34    11109.75    177.12 o 
   1   2   9      401.42      391.35      6.69 o 
   2   2   9      384.01      404.33      7.43 o 
   3   2   9      279.84      263.04      4.61 o 
   4   2   9     1314.65     1255.71     13.63 o 
   5   2   9      339.59      343.96      5.43 o 
   6   2   9       54.64       71.44      2.67 o 
   7   2   9      402.76      405.52      6.26 o 
   8   2   9       43.03       27.42      2.42 o 
   9   2   9       28.02       25.21      2.33 o 
  10   2   9       25.96       31.59      2.79 o 
  11   2   9       34.75       37.63      4.48 o 
  12   2   9        8.54        4.88      4.31 o 
  13   2   9      180.01      158.51      8.42 o 
  14   2   9      143.46      145.72      8.54 o 
  15   2   9      111.98       97.19      6.80 o 
  16   2   9       24.91       17.08      5.15 o 
  17   2   9        1.44        3.37      4.62 o 
  18   2   9        8.58       10.31      4.73 o 
  19   2   9        0.10       -1.80      9.89 o 
   1   3   9     6285.02     6661.00     74.23 o 
   2   3   9       42.85       69.16      3.06 o 
   3   3   9      266.32      251.34      4.95 o 
   4   3   9       58.92       52.74      2.50 o 
   5   3   9       49.29       56.91      2.38 o 
   6   3   9      227.15      218.19      4.16 o 
   7   3   9      317.87      333.80      5.74 o 
   8   3   9      236.12      222.99      6.64 o 
   9   3   9        1.08       -0.89      1.84 o 
  10   3   9       13.79       13.95      2.34 o 
  11   3   9      438.36      426.49      9.30 o 
  12   3   9       98.63       91.90      5.23 o 
  13   3   9      105.17       91.69      5.58 o 
  14   3   9      198.02      151.86      6.53 o 
  15   3   9       34.43       29.92      4.25 o 
  16   3   9      347.29      381.21     11.12 o 
  17   3   9       20.27       24.06      8.54 o 
  18   3   9        6.30        2.12      6.90 o 
  19   3   9       31.59       45.45     16.18 o 
   0   4   9     1718.22     1721.91     42.29 o 
   1   4   9     1197.19     1290.11     16.47 o 
   2   4   9       13.65       17.59      2.32 o 
   3   4   9        0.93        3.59      1.99 o 
   4   4   9      675.06      689.03      9.01 o 
   5   4   9      569.77      579.74      9.78 o 
   6   4   9       26.14       23.98      1.94 o 
   7   4   9       54.69       49.19      2.48 o 
   8   4   9        3.88        1.38      1.84 o 
   9   4   9        4.23        2.08      1.90 o 
  10   4   9       82.58       81.12      4.52 o 
  11   4   9       99.35       90.87      4.14 o 
  12   4   9       55.00       60.10      6.46 o 
  13   4   9      427.24      392.33      9.02 o 
  14   4   9       98.97      123.38      5.06 o 
  15   4   9      247.40      212.42     15.32 o 
  16   4   9       65.17       65.46      7.65 o 
  17   4   9        1.88        8.01      6.90 o 
  18   4   9       46.20       53.80      9.07 o 
  19   4   9       23.00       29.04      8.19 o 
   1   5   9     3353.37     3581.62     40.35 o 
   2   5   9       77.83       81.79      3.95 o 
   3   5   9      531.31      541.87      9.65 o 
   4   5   9      118.62      106.42      3.79 o 
   5   5   9     1599.89     1616.88     19.08 o 
   6   5   9      977.15      947.05     11.67 o 
   7   5   9      373.55      392.26      6.63 o 
   8   5   9        8.25       10.36      2.18 o 
   9   5   9       20.63       15.34      2.85 o 
  10   5   9       40.01       39.45      3.57 o 
  11   5   9        1.86        3.04      2.83 o 
  12   5   9        7.64       10.55      3.12 o 
  13   5   9       36.02       29.03      3.97 o 
  14   5   9      110.45      103.86      5.83 o 
  15   5   9       50.85       48.29      7.12 o 
  16   5   9      223.66      245.18     12.29 o 
  17   5   9        1.81        9.96      6.59 o 
  18   5   9        4.79       17.27      7.12 o 
   0   6   9      400.61      363.44     10.77 o 
   1   6   9       57.29       69.01      3.44 o 
   2   6   9       61.24       54.34      3.21 o 
   3   6   9        8.29        5.10      2.60 o 
   4   6   9     1351.74     1367.88     16.97 o 
   5   6   9      194.37      186.90      5.00 o 
   6   6   9     1153.13     1149.43     14.96 o 
   7   6   9        3.10        7.76      2.67 o 
   8   6   9        0.33       -1.83      2.99 o 
   9   6   9      351.81      367.45      8.65 o 
  10   6   9      624.31      630.22     12.98 o 
  11   6   9      251.39      226.02      8.54 o 
  12   6   9      197.33      175.95      7.66 o 
  13   6   9      223.56      202.65      8.17 o 
  14   6   9      144.75      143.24      8.43 o 
  15   6   9       11.46        4.79      3.12 o 
  16   6   9       67.08       73.27      8.44 o 
  17   6   9        1.02        2.01      8.73 o 
  18   6   9        7.13       20.03     12.98 o 
   1   7   9      691.63      646.16     10.26 o 
   2   7   9        1.01        1.24      2.77 o 
   3   7   9      219.35      232.50      6.27 o 
   4   7   9      231.38      243.95      6.95 o 
   5   7   9        3.03        3.79      3.33 o 
   6   7   9      311.12      305.98      9.47 o 
   7   7   9        2.98       -3.21      3.37 o 
   8   7   9        0.13       -1.35      3.54 o 
   9   7   9       26.19       23.86      4.52 o 
  10   7   9      271.15      271.46      8.82 o 
  11   7   9       21.47       19.27      5.32 o 
  12   7   9      144.35      146.10      7.91 o 
  13   7   9       21.76       19.28      4.92 o 
  14   7   9       71.38       81.89      5.92 o 
  15   7   9        6.74        9.10      4.23 o 
  16   7   9        0.47       -1.36      7.52 o 
  17   7   9       21.70       24.62      7.74 o 
   0   8   9      252.70      254.13      9.76 o 
   1   8   9      139.94      133.18      5.30 o 
   2   8   9       69.33       71.19      4.72 o 
   3   8   9        6.42        5.41      3.66 o 
   4   8   9       35.39       27.42      3.94 o 
   5   8   9       38.19       38.54      4.66 o 
   6   8   9        9.59       14.30      4.30 o 
   7   8   9      182.48      193.13      7.30 o 
   8   8   9      436.18      460.25     10.73 o 
   9   8   9        2.07        9.72      4.66 o 
  10   8   9       34.14       36.64      5.35 o 
  11   8   9       20.57       13.91      5.16 o 
  12   8   9        0.62       -4.26      4.26 o 
  13   8   9       45.60       60.67      6.11 o 
  14   8   9       22.34       11.26      5.10 o 
  15   8   9        6.21        7.60      7.52 o 
  16   8   9        1.67       -1.80      7.27 o 
   1   9   9     1803.30     1745.83     23.71 o 
   2   9   9      248.77      259.06     10.48 o 
   3   9   9      110.09      119.72      6.37 o 
   4   9   9       21.41       23.86      4.58 o 
   5   9   9      235.86      223.26      8.10 o 
   6   9   9      112.54      121.42      6.44 o 
   7   9   9       56.53       48.51      5.25 o 
   8   9   9        0.82        8.52      4.66 o 
   9   9   9       21.18       11.31      5.06 o 
  10   9   9        1.13       -3.68      5.11 o 
  11   9   9        0.59        2.05      5.18 o 
  12   9   9       73.84       71.80      6.98 o 
  13   9   9       32.89       35.99      6.16 o 
  14   9   9      130.80      149.20      8.70 o 
  15   9   9        5.30       -0.69      6.49 o 
   0  10   9      256.96      264.18     12.95 o 
   1  10   9      135.07      128.17      7.60 o 
   2  10   9        1.36        6.78      4.88 o 
   3  10   9        0.34       -3.22      4.24 o 
   4  10   9       22.71       23.37      5.14 o 
   5  10   9       25.52       33.28      5.14 o 
   6  10   9       58.90       62.46      5.67 o 
   7  10   9      415.20      399.53     10.97 o 
   8  10   9        6.85       11.46      5.42 o 
   9  10   9       53.73       58.13      6.44 o 
  10  10   9        1.18        2.08      5.79 o 
  11  10   9       18.99       31.21      6.73 o 
  12  10   9       14.17       10.68      6.18 o 
  13  10   9        0.99       -1.43      5.71 o 
   1  11   9      122.06       98.60      8.22 o 
   2  11   9       48.64       57.40      7.09 o 
   3  11   9        0.83       11.30      5.61 o 
   4  11   9      223.76      242.78     10.27 o 
   5  11   9        7.23        3.99      5.36 o 
   6  11   9        8.08       13.55      5.13 o 
   7  11   9       55.52       59.39      6.70 o 
   8  11   9        5.83       11.15      5.95 o 
   9  11   9        0.12       -4.21      6.06 o 
  10  11   9        2.55       -2.33      5.86 o 
  11  11   9        3.96        4.99      6.63 o 
  12  11   9        1.62       -5.76      5.76 o 
   0  12   9      172.06      184.19     14.93 o 
   1  12   9       19.74       19.42      7.17 o 
   2  12   9       34.35       31.53      8.56 o 
   3  12   9        4.16       -2.64      6.12 o 
   4  12   9       57.11       66.24      8.19 o 
   5  12   9        7.73        9.14      7.35 o 
   6  12   9       21.23       29.89      7.22 o 
   7  12   9       21.78       16.74      7.22 o 
   8  12   9        1.64       -1.62      7.39 o 
   9  12   9        4.75       -1.97      7.39 o 
   1  13   9        3.06        2.74      7.23 o 
   2  13   9       80.84       89.90     11.55 o 
   3  13   9        7.26       11.54      7.36 o 
   4  13   9       14.90        8.20      7.58 o 
   5  13   9       38.50       45.96      9.08 o 
   6  13   9       99.76      127.05     15.82 o 
   0   0  10       82.74       84.61     10.79 o 
   1   0  10     2532.62     2398.35     41.34 o 
   2   0  10     1785.35     1837.72     32.79 o 
   3   0  10     3311.65     3160.90     53.38 o 
   4   0  10      224.22      245.48      7.62 o 
   5   0  10     1253.08     1277.44     25.03 o 
   6   0  10      236.96      248.92      6.29 o 
   7   0  10      534.29      516.85     23.86 o 
   8   0  10      206.31      195.70      7.27 o 
   9   0  10       89.39       98.27      3.92 o 
  10   0  10      784.67      749.22     17.53 o 
  11   0  10      114.01       83.26      6.36 o 
  12   0  10       32.43       37.75      8.09 o 
  13   0  10      115.68       79.10      9.89 o 
  14   0  10        0.00       -6.29      6.29 o 
  15   0  10       12.63        8.09      7.19 o 
  16   0  10       37.50       38.65      8.99 o 
  17   0  10      182.16      159.10     14.38 o 
  18   0  10        0.02        0.00      8.09 o 
  19   0  10        5.76        8.99      8.09 o 
   1   1  10       45.43       40.31      2.81 o 
   2   1  10     5347.91     5311.87     66.88 o 
   3   1  10       47.10       48.09      2.33 o 
   4   1  10      122.33      139.74      3.91 o 
   5   1  10       64.75       57.41      2.55 o 
   6   1  10       93.78       99.00      3.15 o 
   7   1  10       22.11       17.94      2.01 o 
   8   1  10      181.13      168.15      4.31 o 
   9   1  10      517.44      529.11     11.72 o 
  10   1  10      217.47      215.41      7.31 o 
  11   1  10      482.24      501.92     13.33 o 
  12   1  10        0.04        5.00      3.78 o 
  13   1  10        8.84        8.26      4.97 o 
  14   1  10       39.78       41.52      8.99 o 
  15   1  10        0.04       -4.31      4.31 o 
  16   1  10       36.49       40.57      6.26 o 
  17   1  10        2.43        1.80      4.97 o 
  18   1  10       10.45        6.39      5.61 o 
  19   1  10        7.14        8.69      5.61 o 
   0   2  10     1403.88     1291.57     24.79 o 
   1   2  10        4.25       -1.85      1.94 o 
   2   2  10     2076.96     2231.48     27.91 o 
   3   2  10       66.72       88.42      2.99 o 
   4   2  10      292.93      267.12      4.82 o 
   5   2  10      139.57      151.63      3.70 o 
   6   2  10     1199.78     1188.36     13.28 o 
   7   2  10        6.27       11.98      1.90 o 
   8   2  10      240.39      260.09      5.75 o 
   9   2  10      163.14      171.41      4.77 o 
  10   2  10       23.34       19.89      2.84 o 
  11   2  10        0.78        2.82      3.56 o 
  12   2  10       11.21       12.19      7.64 o 
  13   2  10      433.58      378.25     26.52 o 
  14   2  10        0.00       -3.42      4.49 o 
  15   2  10      100.40       76.98      6.65 o 
  16   2  10        0.01        1.74      4.97 o 
  17   2  10      143.28      141.92      8.63 o 
  18   2  10        7.63        1.57      4.62 o 
  19   2  10        6.27       -1.64      4.73 o 
   1   3  10       40.80       55.55      3.04 o 
   2   3  10      577.85      621.57     13.27 o 
   3   3  10       45.37       51.29      3.36 o 
   4   3  10      134.48      131.30      5.48 o 
   5   3  10       54.02       52.27      2.46 o 
   6   3  10        8.71        6.53      1.79 o 
   7   3  10       13.93       14.68      1.91 o 
   8   3  10       23.76       14.83      2.33 o 
   9   3  10       16.47       16.71      2.40 o 
  10   3  10      139.32      136.07      5.85 o 
  11   3  10      483.70      436.64     10.61 o 
  12   3  10        4.33        5.92      3.81 o 
  13   3  10        4.83        4.18      3.81 o 
  14   3  10       59.64       49.10      5.33 o 
  15   3  10      130.75      150.56      7.29 o 
  16   3  10      283.44      268.37      9.45 o 
  17   3  10       21.08       12.71      5.05 o 
  18   3  10        5.46       -8.99      8.99 o 
  19   3  10        0.29       -0.16      6.90 o 
   0   4  10      336.97      324.30     10.18 o 
   1   4  10      225.82      254.26      5.96 o 
   2   4  10      384.50      438.75      8.80 o 
   3   4  10     3368.81     3411.94     38.40 o 
   4   4  10      971.79     1045.00     14.17 o 
   5   4  10      373.44      358.60      5.99 o 
   6   4  10     1622.63     1611.30     17.63 o 
   7   4  10       43.28       48.05      2.87 o 
   8   4  10      291.99      290.13      7.58 o 
   9   4  10       57.48       68.78      3.60 o 
  10   4  10       42.38       41.73      3.43 o 
  11   4  10      234.13      236.21      6.47 o 
  12   4  10      174.24      158.95      5.93 o 
  13   4  10       29.35       19.86      3.99 o 
  14   4  10        6.99        1.18      3.72 o 
  15   4  10       70.38       67.80      5.12 o 
  16   4  10        0.01       -1.11      6.65 o 
  17   4  10       96.81      110.42     10.80 o 
  18   4  10       38.36       39.34      8.83 o 
   1   5  10      367.18      416.89      7.94 o 
   2   5  10     1313.76     1353.07     17.78 o 
   3   5  10      253.83      250.84      5.78 o 
   4   5  10     1259.92     1214.55     15.30 o 
   5   5  10       32.60       38.72      4.47 o 
   6   5  10      188.28      169.49      5.88 o 
   7   5  10      109.97      116.50      3.95 o 
   8   5  10       54.48       55.80      3.63 o 
   9   5  10      236.45      223.61      6.14 o 
  10   5  10       42.43       45.89      3.94 o 
  11   5  10       21.25       26.16      4.32 o 
  12   5  10        8.52        1.47      3.75 o 
  13   5  10       26.73       26.24      4.41 o 
  14   5  10        0.01        2.47      3.56 o 
  15   5  10        2.33       11.87      3.69 o 
  16   5  10       31.40       19.90      6.84 o 
  17   5  10       85.66       90.58     17.53 o 
  18   5  10        0.01        0.54      7.77 o 
   0   6  10      723.52      709.65     17.64 o 
   1   6  10      261.29      296.43      7.82 o 
   2   6  10      142.93      141.52      5.31 o 
   3   6  10       97.61      108.83      4.55 o 
   4   6  10      258.45      230.07      6.01 o 
   5   6  10       20.67       13.41      2.89 o 
   6   6  10      102.65      107.76      4.72 o 
   7   6  10       81.38       77.38      5.48 o 
   8   6  10        0.95        2.12      3.33 o 
   9   6  10       88.22       83.94      5.49 o 
  10   6  10        6.19       -0.61      3.70 o 
  11   6  10        0.99       -1.50      3.90 o 
  12   6  10        3.84        9.62      6.10 o 
  13   6  10       41.37       39.81      6.17 o 
  14   6  10       11.29       18.81      4.54 o 
  15   6  10       15.38       19.84      4.30 o 
  16   6  10        0.90        9.23      7.99 o 
  17   6  10        2.29       -6.17      6.68 o 
   1   7  10     1542.69     1594.83     21.18 o 
   2   7  10     1014.81      972.57     14.76 o 
   3   7  10       43.75       43.33      4.01 o 
   4   7  10     1055.68     1032.53     15.57 o 
   5   7  10       61.91       63.78      4.47 o 
   6   7  10       73.01       82.55      5.24 o 
   7   7  10      484.92      497.41     10.89 o 
   8   7  10       53.20       54.51      4.76 o 
   9   7  10        0.92        3.76      4.30 o 
  10   7  10        9.49        9.20      6.27 o 
  11   7  10       62.36       59.40      5.82 o 
  12   7  10       46.56       36.88      5.45 o 
  13   7  10       27.55       31.75      5.15 o 
  14   7  10       40.41       38.20      5.32 o 
  15   7  10       35.05       32.79      7.26 o 
  16   7  10        1.64       -3.67      7.40 o 
   0   8  10      322.66      357.61     11.32 o 
   1   8  10     1244.22     1264.28     18.41 o 
   2   8  10       30.82       49.69      4.52 o 
   3   8  10     1374.76     1309.09     18.83 o 
   4   8  10        5.19        5.36      3.68 o 
   5   8  10       13.18        2.62      3.85 o 
   6   8  10       68.06       63.00      5.19 o 
   7   8  10        8.76        5.67      4.09 o 
   8   8  10      219.81      230.49      8.26 o 
   9   8  10       68.62       63.99      5.85 o 
  10   8  10        2.75        8.34      5.16 o 
  11   8  10       36.31       35.15      5.87 o 
  12   8  10       49.45       62.37     10.35 o 
  13   8  10        0.36       -3.19      4.90 o 
  14   8  10        0.35       -2.04      4.86 o 
  15   8  10        0.08        0.44      4.79 o 
   1   9  10       27.63       24.27      4.32 o 
   2   9  10        0.01       -1.81      3.59 o 
   3   9  10       50.58       45.44      5.37 o 
   4   9  10      221.38      212.60     10.45 o 
   5   9  10        1.76        4.35      4.18 o 
   6   9  10       37.35       42.22      4.98 o 
   7   9  10        8.60        6.78      4.42 o 
   8   9  10       18.63        7.89      5.28 o 
   9   9  10        2.02        7.25      4.99 o 
  10   9  10        5.11        5.15      5.52 o 
  11   9  10       14.84       32.43      6.18 o 
  12   9  10       37.80       27.47      6.05 o 
  13   9  10        0.40        4.13      5.50 o 
  14   9  10        0.70       -4.44      6.88 o 
   0  10  10       29.86       47.37     12.65 o 
   1  10  10      121.51      140.58      7.85 o 
   2  10  10       36.91       50.87      6.88 o 
   3  10  10        9.06        3.60      5.14 o 
   4  10  10       28.45       24.63      5.11 o 
   5  10  10       27.72       25.24      5.15 o 
   6  10  10        5.93        4.31      4.87 o 
   7  10  10        0.20       -0.45      5.01 o 
   8  10  10      121.29      125.40      9.30 o 
   9  10  10        0.43        4.46      5.34 o 
  10  10  10      138.49      169.74      9.59 o 
  11  10  10       13.87       28.11      6.49 o 
  12  10  10       27.18       27.05      6.53 o 
  13  10  10        6.92       11.21      5.89 o 
   1  11  10      138.69      147.89      9.72 o 
   2  11  10       96.32      101.11      8.77 o 
   3  11  10       38.43       40.35      6.44 o 
   4  11  10      113.93      134.45      8.63 o 
   5  11  10      123.82      143.94      8.65 o 
   6  11  10       92.33       87.33      7.62 o 
   7  11  10       26.02       29.78      6.11 o 
   8  11  10       25.66       22.36      6.17 o 
   9  11  10        0.09        2.90      6.10 o 
  10  11  10        2.23       -6.10      6.10 o 
  11  11  10        2.65       -4.66      6.24 o 
   0  12  10       24.03       16.70      9.71 o 
   1  12  10        5.17        2.90      6.72 o 
   2  12  10        0.05       11.29      6.72 o 
   3  12  10        2.63        4.68      6.72 o 
   4  12  10       18.92       17.68      7.31 o 
   5  12  10       63.49       72.15      8.57 o 
   6  12  10       14.77       21.16      7.12 o 
   7  12  10        0.43       -6.31      6.31 o 
   8  12  10       88.09       94.47     10.58 o 
   9  12  10        1.98        1.11      7.80 o 
   1  13  10       18.76       17.19      9.34 o 
   2  13  10       62.89       79.06     15.31 o 
   3  13  10        0.48       -6.94      6.94 o 
   4  13  10       41.78       45.06      8.85 o 
   5  13  10        2.81        7.65      8.33 o 
   1   1  11     2934.25     3256.27     36.26 o 
   2   1  11     1654.45     1759.68     21.01 o 
   3   1  11     1379.69     1460.52     16.79 o 
   4   1  11     1446.43     1563.77     19.00 o 
   5   1  11      388.94      465.75      7.74 o 
   6   1  11      241.45      221.99      5.21 o 
   7   1  11     1741.13     1786.44     27.28 o 
   8   1  11      130.97      130.43      4.42 o 
   9   1  11      655.86      661.50     12.30 o 
  10   1  11        8.40        9.47      2.83 o 
  11   1  11      116.26      114.30      6.04 o 
  12   1  11      108.93      104.27      9.89 o 
  13   1  11      521.43      510.42     16.49 o 
  14   1  11       69.85       50.08     11.24 o 
  15   1  11       59.98       47.47      6.26 o 
  16   1  11       12.15       14.78      5.61 o 
  17   1  11       15.35        7.59      8.54 o 
  18   1  11       11.52        7.57      5.81 o 
  19   1  11       36.70       26.51     13.48 o 
   0   2  11       43.68       48.45      4.30 o 
   1   2  11        3.05        2.47      2.06 o 
   2   2  11      439.92      423.03      7.82 o 
   3   2  11        0.30       -0.44      1.78 o 
   4   2  11       55.27       43.18      2.55 o 
   5   2  11       26.07       31.43      2.33 o 
   6   2  11      718.34      683.19      9.10 o 
   7   2  11      109.53      100.59      3.23 o 
   8   2  11      182.60      182.08      5.04 o 
   9   2  11       51.24       36.30      2.97 o 
  10   2  11       55.78       56.45      4.72 o 
  11   2  11      670.66      628.57     18.31 o 
  12   2  11      448.10      435.85     29.22 o 
  13   2  11      274.96      241.20     11.24 o 
  14   2  11        0.53        6.19      5.84 o 
  15   2  11       54.88       64.89     17.98 o 
  16   2  11       38.45       38.04      5.82 o 
  17   2  11      101.61      103.64      7.97 o 
  18   2  11        8.20        6.79      5.31 o 
  19   2  11        3.19       12.06      5.43 o 
   1   3  11      546.52      653.12     13.92 o 
   2   3  11       97.22      124.13      4.61 o 
   3   3  11      686.99      686.21     11.25 o 
   4   3  11     1218.48     1135.87     14.85 o 
   5   3  11       83.65       72.91      3.62 o 
   6   3  11        7.45        8.00      2.04 o 
   7   3  11     1727.22     1705.23     18.43 o 
   8   3  11      238.48      248.92      5.63 o 
   9   3  11       61.47       64.62      3.95 o 
  10   3  11       12.80       14.53      3.75 o 
  11   3  11      195.05      201.33      8.59 o 
  12   3  11       97.89       98.82      6.32 o 
  13   3  11      102.98      117.46      7.14 o 
  14   3  11        3.12       -1.54      3.92 o 
  15   3  11      165.01      163.18      9.00 o 
  16   3  11        0.07       -1.37      4.01 o 
  17   3  11        2.73        4.45      5.09 o 
  18   3  11        9.39        8.63      4.33 o 
   0   4  11      254.27      248.05      8.99 o 
   1   4  11      590.50      590.53     10.84 o 
   2   4  11      278.87      288.71      6.59 o 
   3   4  11      830.12      876.17     12.67 o 
   4   4  11       10.71       13.41      2.61 o 
   5   4  11      159.39      151.88      4.41 o 
   6   4  11       20.47       16.74      2.78 o 
   7   4  11      148.70      146.39      4.50 o 
   8   4  11      172.26      159.89      5.00 o 
   9   4  11      206.32      188.74      7.37 o 
  10   4  11       60.27       51.58      4.44 o 
  11   4  11      488.70      443.72     12.70 o 
  12   4  11      160.63      130.73      7.40 o 
  13   4  11      132.99      115.66      6.97 o 
  14   4  11        4.09        6.25      4.19 o 
  15   4  11        6.09       19.25      4.33 o 
  16   4  11       77.16       78.30      5.74 o 
  17   4  11        1.23       -6.36      6.36 o 
  18   4  11       58.17       57.76      9.53 o 
   1   5  11        0.00       -1.43      2.62 o 
   2   5  11      107.82       97.74      4.17 o 
   3   5  11      110.14      103.95      4.71 o 
   4   5  11      323.87      339.70      7.44 o 
   5   5  11      135.69      136.59      4.92 o 
   6   5  11       23.88       21.93      2.51 o 
   7   5  11      602.48      624.57     10.54 o 
   8   5  11       47.01       48.00      3.75 o 
   9   5  11      258.55      299.23      8.77 o 
  10   5  11      328.80      301.66      8.69 o 
  11   5  11      214.46      209.62      8.37 o 
  12   5  11        3.52        4.98      3.90 o 
  13   5  11       12.27       14.94      5.32 o 
  14   5  11       49.67       56.56      5.20 o 
  15   5  11       29.16       15.00      4.39 o 
  16   5  11        1.34        0.04      3.77 o 
  17   5  11       17.68       29.37      8.83 o 
  18   5  11        4.74       10.75     12.13 o 
   0   6  11     1068.65     1054.47     23.55 o 
   1   6  11      367.32      352.94      8.62 o 
   2   6  11     1226.77     1248.42     20.90 o 
   3   6  11       16.94       26.62      3.41 o 
   4   6  11      161.34      162.10      6.27 o 
   5   6  11     1141.54     1101.86     16.09 o 
   6   6  11      346.93      312.16      7.71 o 
   7   6  11      151.82      151.03      6.56 o 
   8   6  11      671.46      689.96     12.98 o 
   9   6  11      619.81      587.64     12.92 o 
  10   6  11       23.56       24.61      4.26 o 
  11   6  11       17.33       12.57      4.58 o 
  12   6  11        0.01        2.16      4.32 o 
  13   6  11        7.72       15.73      4.51 o 
  14   6  11       15.36       14.99      5.14 o 
  15   6  11       44.01       37.70      4.86 o 
  16   6  11       24.52       26.69      7.40 o 
  17   6  11      156.54      181.07     13.94 o 
   1   7  11      631.00      628.45     12.54 o 
   2   7  11      278.45      271.29      7.61 o 
   3   7  11       55.91       54.12      4.44 o 
   4   7  11      127.28      126.81      5.59 o 
   5   7  11       37.87       33.27      4.02 o 
   6   7  11        5.20       -1.36      3.80 o 
   7   7  11        0.98       -1.18      3.67 o 
   8   7  11      255.65      261.33      8.28 o 
   9   7  11      260.60      311.16     10.12 o 
  10   7  11      155.04      158.47      8.21 o 
  11   7  11      164.08      160.76      9.56 o 
  12   7  11       15.52       16.08      5.02 o 
  13   7  11        5.29        0.60      4.36 o 
  14   7  11        0.06        4.24      4.68 o 
  15   7  11        3.81        6.57      4.71 o 
  16   7  11        2.54       -2.04      7.39 o 
   0   8  11        0.49        3.33      5.52 o 
   1   8  11      349.95      336.35      9.39 o 
   2   8  11       59.80       52.39      5.05 o 
   3   8  11       49.91       56.37      4.66 o 
   4   8  11       25.30       22.84      4.61 o 
   5   8  11       89.40       81.39      5.67 o 
   6   8  11       22.33       21.81      4.51 o 
   7   8  11      160.72      147.43      6.74 o 
   8   8  11      198.35      190.37      8.38 o 
   9   8  11       26.73       33.70      5.47 o 
  10   8  11       20.10       21.93      5.52 o 
  11   8  11       36.82       47.10      6.31 o 
  12   8  11        1.02        7.59      5.22 o 
  13   8  11        5.46        5.76      5.71 o 
  14   8  11        0.53       -4.63      4.63 o 
  15   8  11       29.19       26.40      7.78 o 
   1   9  11      160.62      166.98      7.91 o 
   2   9  11        0.00       -3.46      3.46 o 
   3   9  11        2.02       -3.82      3.82 o 
   4   9  11      109.46      103.10      6.28 o 
   5   9  11       17.21       16.23      4.71 o 
   6   9  11        2.37        7.65      4.49 o 
   7   9  11       16.68       21.75      4.93 o 
   8   9  11       98.38      112.73      8.95 o 
   9   9  11      115.96      127.37      7.68 o 
  10   9  11       53.55       54.33      6.86 o 
  11   9  11       20.36       37.43      6.53 o 
  12   9  11      110.63      149.46      9.08 o 
  13   9  11        1.51        1.18      5.49 o 
  14   9  11        5.52        7.81      5.82 o 
   0  10  11        4.29        1.62      6.52 o 
   1  10  11       62.59       69.04      6.71 o 
   2  10  11      109.75      134.89      8.18 o 
   3  10  11       60.93       71.33      6.82 o 
   4  10  11      216.54      217.47      9.48 o 
   5  10  11        1.02       -4.56      4.56 o 
   6  10  11        2.38        4.42      4.80 o 
   7  10  11        3.76        2.58      5.22 o 
   8  10  11       22.92       34.77      8.39 o 
   9  10  11        1.54        4.57      5.94 o 
  10  10  11       28.37       50.25      7.29 o 
  11  10  11       17.87       28.85      6.98 o 
  12  10  11        7.70        7.46      6.05 o 
   1  11  11        0.61        3.12      6.37 o 
   2  11  11       65.27       65.48      8.32 o 
   3  11  11      118.56      137.76      8.76 o 
   4  11  11        3.38       11.13      6.05 o 
   5  11  11       72.65       85.87      7.42 o 
   6  11  11        7.40        7.62      6.53 o 
   7  11  11        1.16       -0.01      6.21 o 
   8  11  11        0.48        4.45      5.83 o 
   9  11  11        1.91       -1.84      6.49 o 
  10  11  11        2.51        3.37      6.53 o 
  11  11  11       36.98       41.84      8.64 o 
   0  12  11       49.88       34.93     11.39 o 
   1  12  11        0.38        3.68      6.60 o 
   2  12  11       96.66      115.78      9.81 o 
   3  12  11      122.05      145.83     10.53 o 
   4  12  11      139.98      146.42     10.38 o 
   5  12  11       84.02      103.68      9.44 o 
   6  12  11        2.08        2.76      6.84 o 
   7  12  11        0.29       -6.55      6.55 o 
   8  12  11       14.38       17.30      8.28 o 
   1  13  11       15.80       16.43     12.97 o 
   2  13  11        3.83        7.60      7.93 o 
   3  13  11       13.57        9.83      7.92 o 
   4  13  11        0.79       -3.45      7.36 o 
   0   0  12      266.65      255.21     10.48 o 
   1   0  12      580.57      676.36     13.25 o 
   2   0  12      663.81      619.23     14.36 o 
   3   0  12        0.74        2.33      2.74 o 
   4   0  12      165.37      188.11      7.43 o 
   5   0  12        5.00        9.80      3.26 o 
   6   0  12     1605.78     1544.46     28.93 o 
   7   0  12     1591.07     1595.71     27.35 o 
   8   0  12      810.82      855.72     15.91 o 
   9   0  12     1245.44     1195.62     29.58 o 
  10   0  12       13.80        9.89      5.08 o 
  11   0  12      501.82      405.53     20.68 o 
  12   0  12      349.87      363.21     19.78 o 
  13   0  12       14.26        3.60      7.19 o 
  14   0  12        8.08        0.90      7.19 o 
  15   0  12        0.34       -3.60      7.19 o 
  16   0  12        3.39        0.90      8.09 o 
  17   0  12       62.33       52.13     10.79 o 
  18   0  12       73.69       87.18     11.68 o 
  19   0  12       52.47       71.90     11.68 o 
   1   1  12     2817.20     2692.34     30.79 o 
   2   1  12      258.37      251.45      5.62 o 
   3   1  12      828.22      752.21     10.92 o 
   4   1  12      752.57      737.81     11.05 o 
   5   1  12      219.74      201.95      5.22 o 
   6   1  12       28.81       33.56      2.68 o 
   7   1  12      295.74      296.80      6.22 o 
   8   1  12      229.79      232.88      6.19 o 
   9   1  12       42.24       42.45      5.27 o 
  10   1  12      112.35       90.86      6.18 o 
  11   1  12       39.13       34.36      9.44 o 
  12   1  12       19.86       16.79      6.01 o 
  13   1  12      248.26      270.97     12.03 o 
  14   1  12        8.73       11.88      5.61 o 
  15   1  12        2.07        1.06      5.37 o 
  16   1  12        7.14       13.48      5.61 o 
  17   1  12        3.95        9.39      5.61 o 
  18   1  12        0.11       -3.50      8.99 o 
  19   1  12       17.41       13.27      6.65 o 
   0   2  12       47.08       22.39      3.63 o 
   1   2  12      319.49      351.16      7.46 o 
   2   2  12      139.83      150.01      4.49 o 
   3   2  12       33.18       34.90      2.74 o 
   4   2  12      516.19      509.16      8.47 o 
   5   2  12      232.26      246.86      5.40 o 
   6   2  12      288.06      273.46      5.61 o 
   7   2  12      290.33      279.80      7.37 o 
   8   2  12       79.76       77.51      3.58 o 
   9   2  12       55.13       47.96      4.56 o 
  10   2  12       43.56       54.09      8.01 o 
  11   2  12      142.09      130.63     12.58 o 
  12   2  12      347.07      354.62     13.57 o 
  13   2  12      440.24      428.44     15.10 o 
  14   2  12        7.99       15.95     14.83 o 
  15   2  12        2.05        0.90      4.97 o 
  16   2  12        0.10        7.14      5.31 o 
  17   2  12        0.00       -3.65      5.15 o 
  18   2  12       68.70       80.28      7.97 o 
   1   3  12      378.25      417.03      8.38 o 
   2   3  12       93.08       76.85      3.57 o 
   3   3  12       51.90       49.75      3.36 o 
   4   3  12       24.14       18.59      2.55 o 
   5   3  12       87.79       97.82      3.76 o 
   6   3  12      263.91      251.79      5.99 o 
   7   3  12       39.56       31.36      2.70 o 
   8   3  12      426.16      403.22      8.54 o 
   9   3  12       19.14       13.83      3.83 o 
  10   3  12        7.60        9.12      3.65 o 
  11   3  12       28.11       34.20      5.01 o 
  12   3  12       68.34       80.40      6.47 o 
  13   3  12      109.14      100.71      6.61 o 
  14   3  12      100.47      111.35     10.57 o 
  15   3  12       22.18       21.45      5.12 o 
  16   3  12       19.66        5.59      4.61 o 
  17   3  12        0.52       -4.47      4.47 o 
  18   3  12        1.62        0.62      4.33 o 
   0   4  12      450.15      453.34     13.15 o 
   1   4  12      317.17      346.92      7.81 o 
   2   4  12      460.98      480.89      8.77 o 
   3   4  12      145.56      133.05      5.82 o 
   4   4  12      602.19      647.52     10.52 o 
   5   4  12     1069.96     1069.89     14.58 o 
   6   4  12      251.42      236.23      5.62 o 
   7   4  12      204.78      193.40      6.31 o 
   8   4  12       50.87       56.63      3.63 o 
   9   4  12        2.83       -3.60      3.60 o 
  10   4  12       34.72       27.19      4.29 o 
  11   4  12      127.02      113.81      7.97 o 
  12   4  12        6.78        4.66      4.44 o 
  13   4  12      166.97      162.42      7.98 o 
  14   4  12       13.66       20.25      4.85 o 
  15   4  12        1.16        0.46      4.19 o 
  16   4  12        2.06        3.12      4.25 o 
  17   4  12       16.04       15.66     10.05 o 
  18   4  12       59.88       61.69     20.67 o 
   1   5  12       16.63       25.47      3.30 o 
   2   5  12      111.39      104.58      4.60 o 
   3   5  12     1656.55     1760.93     22.50 o 
   4   5  12       40.33       45.20      3.66 o 
   5   5  12      320.37      337.08      7.68 o 
   6   5  12       63.01       59.99      4.13 o 
   7   5  12      101.60       81.62      5.83 o 
   8   5  12      231.96      212.88      7.74 o 
   9   5  12       27.82       23.60      4.75 o 
  10   5  12        1.83       -3.98      3.98 o 
  11   5  12       65.12       58.90      6.68 o 
  12   5  12       10.36        7.92      4.65 o 
  13   5  12       26.93       39.25      7.77 o 
  14   5  12        1.88       -0.21      4.71 o 
  15   5  12      120.48      121.90      7.74 o 
  16   5  12        9.96       13.55      4.50 o 
  17   5  12        0.15       -4.49      7.63 o 
   0   6  12       68.89       60.39      6.75 o 
   1   6  12        4.08        5.10      3.53 o 
   2   6  12      549.55      579.75     11.65 o 
   3   6  12      853.26      812.88     14.29 o 
   4   6  12      766.43      783.38     14.04 o 
   5   6  12        2.88        5.02      3.77 o 
   6   6  12      157.65      158.45      6.26 o 
   7   6  12      107.01       95.76      5.52 o 
   8   6  12       26.00       30.03      4.39 o 
   9   6  12      187.05      182.35      7.40 o 
  10   6  12       45.29       51.04      5.14 o 
  11   6  12       72.76       56.36      5.72 o 
  12   6  12        4.95        9.95      4.63 o 
  13   6  12       53.50       57.96      6.00 o 
  14   6  12       55.85       62.63      6.71 o 
  15   6  12       28.90       30.59      5.58 o 
  16   6  12       14.93       25.62      5.12 o 
   1   7  12      335.88      339.82      9.10 o 
   2   7  12      976.50      958.18     16.50 o 
   3   7  12      391.27      392.47      9.88 o 
   4   7  12       10.39       13.27      4.20 o 
   5   7  12        0.36       -1.93      3.86 o 
   6   7  12      177.29      159.69      7.97 o 
   7   7  12       48.14       40.40      4.61 o 
   8   7  12        4.58       -1.36      4.41 o 
   9   7  12      372.17      354.89     10.61 o 
  10   7  12        3.63        4.68      4.92 o 
  11   7  12       18.79       17.69      5.18 o 
  12   7  12       69.71       78.36      7.09 o 
  13   7  12       34.41       39.68      5.94 o 
  14   7  12        3.39        8.06      5.03 o 
  15   7  12      114.32      110.75      7.12 o 
  16   7  12        1.26        2.08      4.73 o 
   0   8  12      149.17      125.68      8.79 o 
   1   8  12      107.41      110.84      6.17 o 
   2   8  12       41.73       26.58      4.42 o 
   3   8  12      194.49      192.16      6.87 o 
   4   8  12      153.33      160.10      7.09 o 
   5   8  12       98.33       86.47      7.10 o 
   6   8  12       39.85       48.00      5.19 o 
   7   8  12       53.44       63.56      5.58 o 
   8   8  12       30.43       36.24      5.50 o 
   9   8  12       23.64       32.89      5.43 o 
  10   8  12       86.10       94.18      7.45 o 
  11   8  12       30.69       23.17      5.74 o 
  12   8  12        2.96        3.22      5.29 o 
  13   8  12       20.99       22.15      5.94 o 
  14   8  12       20.76       18.17      7.78 o 
  15   8  12       21.76       27.52      9.86 o 
   1   9  12        0.63       -3.53      3.86 o 
   2   9  12       17.85       12.48      4.97 o 
   3   9  12       21.83       24.07      4.87 o 
   4   9  12        5.08       -4.26      4.26 o 
   5   9  12       62.75       54.64      5.68 o 
   6   9  12       80.55       97.04      6.47 o 
   7   9  12      122.31      143.87      7.99 o 
   8   9  12       31.19       30.37      5.84 o 
   9   9  12       19.46       25.59      5.83 o 
  10   9  12        1.18        0.18      5.63 o 
  11   9  12       77.39       65.73      7.26 o 
  12   9  12        5.94       10.80      5.94 o 
  13   9  12        0.07       -4.11      6.10 o 
   0  10  12      105.94      122.31     22.47 o 
   1  10  12       33.43       29.67      6.18 o 
   2  10  12        0.78       -0.32      5.19 o 
   3  10  12      217.99      218.53      9.62 o 
   4  10  12       50.71       56.01      6.95 o 
   5  10  12        2.08       -3.89      5.12 o 
   6  10  12        9.32        8.53      4.95 o 
   7  10  12        2.65        4.62      5.36 o 
   8  10  12        2.49        6.65      5.50 o 
   9  10  12        0.02       -4.49      5.79 o 
  10  10  12        7.72        3.61      6.00 o 
  11  10  12       33.96       43.83      7.38 o 
  12  10  12        7.25        7.54      6.06 o 
   1  11  12       47.36       48.60      7.60 o 
   2  11  12        1.50        4.43      6.60 o 
   3  11  12       15.87       18.86      6.15 o 
   4  11  12        2.88        8.22      6.02 o 
   5  11  12       32.27       26.69      6.72 o 
   6  11  12        7.99       11.41      6.82 o 
   7  11  12       11.87       10.76      6.53 o 
   8  11  12       28.82       33.06      7.39 o 
   9  11  12        2.79       -5.35      7.62 o 
  10  11  12       25.41       41.03      7.75 o 
   0  12  12       56.59       55.02     14.83 o 
   1  12  12        0.95        9.76      7.39 o 
   2  12  12        2.47        1.60      7.15 o 
   3  12  12       23.74       29.08      7.94 o 
   4  12  12        0.09        2.48      7.12 o 
   5  12  12        0.06       -7.80      7.80 o 
   6  12  12        9.28       11.24      7.91 o 
   7  12  12       29.75       27.54     10.12 o 
   1  13  12       42.66       59.03      9.13 o 
   2  13  12        3.23       11.82      8.07 o 
   1   1  13      336.10      376.37      7.23 o 
   2   1  13        4.37        8.25      2.14 o 
   3   1  13      361.23      359.36      6.98 o 
   4   1  13      844.42      830.31     11.89 o 
   5   1  13      870.38      905.59     15.78 o 
   6   1  13     5428.31     5431.63     58.98 o 
   7   1  13      343.35      335.39      7.09 o 
   8   1  13     2038.32     1954.47     31.55 o 
   9   1  13        2.50        0.22      3.65 o 
  10   1  13      612.96      621.55     15.73 o 
  11   1  13       30.09       36.04      6.65 o 
  12   1  13      187.24      189.67     11.24 o 
  13   1  13       28.93       28.52      6.01 o 
  14   1  13      126.24      115.36      8.83 o 
  15   1  13       61.63       54.36      7.29 o 
  16   1  13      212.10      221.85     11.39 o 
  17   1  13        0.96       -5.61      5.61 o 
  18   1  13       61.21       54.53      8.19 o 
   0   2  13       65.99       74.76      5.52 o 
   1   2  13     1371.69     1347.80     18.98 o 
   2   2  13      199.90      194.02      5.12 o 
   3   2  13      264.84      252.48      5.91 o 
   4   2  13      268.75      261.62      6.04 o 
   5   2  13      285.80      276.25      6.31 o 
   6   2  13       42.07       43.62      3.04 o 
   7   2  13      161.79      136.79      4.36 o 
   8   2  13      425.07      422.93      8.86 o 
   9   2  13       33.71       36.68      4.56 o 
  10   2  13        5.05       -2.44      4.30 o 
  11   2  13        4.15        5.66      5.15 o 
  12   2  13       88.43       82.45      7.55 o 
  13   2  13       36.62       47.78      6.47 o 
  14   2  13       18.51       17.21      6.26 o 
  15   2  13       10.12       -3.81      6.29 o 
  16   2  13        0.52       -3.69      5.61 o 
  17   2  13        3.37        0.85      5.81 o 
  18   2  13       17.17       28.80      6.90 o 
   1   3  13      412.45      406.09      8.50 o 
   2   3  13      138.12      129.97      4.94 o 
   3   3  13        0.19        1.50      2.26 o 
   4   3  13       49.00       39.78      3.07 o 
   5   3  13      362.54      338.99      7.15 o 
   6   3  13      619.88      643.25     10.42 o 
   7   3  13      312.75      299.25      7.66 o 
   8   3  13        1.50       -1.38      2.96 o 
   9   3  13      265.90      225.13      8.38 o 
  10   3  13       10.47       10.31      5.58 o 
  11   3  13      587.45      604.36     15.97 o 
  12   3  13        0.50       -0.94      5.07 o 
  13   3  13        8.60        3.03      4.47 o 
  14   3  13       54.07       46.08      5.66 o 
  15   3  13       11.32        5.76      5.63 o 
  16   3  13       54.27       57.64      6.07 o 
  17   3  13        6.46        4.45      5.52 o 
  18   3  13       73.34       87.66      7.19 o 
   0   4  13        0.93        1.25      3.78 o 
   1   4  13      269.55      273.31      8.24 o 
   2   4  13       74.30       90.93      4.25 o 
   3   4  13      370.53      372.22      7.84 o 
   4   4  13      673.56      648.14     14.12 o 
   5   4  13        0.13       -2.30      2.30 o 
   6   4  13      358.68      357.42      7.88 o 
   7   4  13      187.72      202.12      6.71 o 
   8   4  13       50.84       39.68      4.87 o 
   9   4  13        1.00       -0.90      5.58 o 
  10   4  13       17.30        6.05      3.98 o 
  11   4  13       56.48       60.78      7.55 o 
  12   4  13        1.93        4.64      4.47 o 
  13   4  13       36.27       40.98      5.66 o 
  14   4  13       35.64       26.26      5.33 o 
  15   4  13        3.12        8.77      4.83 o 
  16   4  13       16.48       12.91      6.49 o 
  17   4  13        1.81       12.80      4.99 o 
   1   5  13      294.00      246.35      7.29 o 
   2   5  13        0.08       -3.04      3.04 o 
   3   5  13        0.22       -0.26      2.88 o 
   4   5  13       86.89       98.29      5.16 o 
   5   5  13      179.39      167.78      6.47 o 
   6   5  13       40.82       28.22      4.21 o 
   7   5  13       19.54       37.30      4.77 o 
   8   5  13      973.69      915.88     19.04 o 
   9   5  13      224.89      221.22      8.86 o 
  10   5  13        0.21        0.93      3.91 o 
  11   5  13       35.79       25.10      5.41 o 
  12   5  13        2.24        3.80      4.57 o 
  13   5  13        1.03       -2.88      4.57 o 
  14   5  13       75.53       53.16      5.96 o 
  15   5  13        0.00        4.27      4.83 o 
  16   5  13       62.97       82.70      6.89 o 
  17   5  13        0.74       -5.83      6.25 o 
   0   6  13      216.17      193.00     14.90 o 
   1   6  13      176.99      186.59      6.81 o 
   2   6  13      690.16      637.30     12.70 o 
   3   6  13      290.19      301.31      8.72 o 
   4   6  13     1815.49     1700.42     24.49 o 
   5   6  13      177.32      209.26      7.50 o 
   6   6  13      935.19      921.41     17.34 o 
   7   6  13       82.46       82.51      7.26 o 
   8   6  13       70.53       69.59      6.21 o 
   9   6  13        9.83        9.02      4.84 o 
  10   6  13        3.27        7.92      4.84 o 
  11   6  13       10.68        5.47      5.12 o 
  12   6  13        0.23       -4.44      4.44 o 
  13   6  13        4.95        7.70      6.66 o 
  14   6  13       34.48       41.28      8.46 o 
  15   6  13        0.52       -1.01      4.99 o 
  16   6  13       29.23       26.99      5.73 o 
   1   7  13       11.07        7.74      4.02 o 
   2   7  13      170.90      175.31      6.94 o 
   3   7  13       22.92       24.54      4.50 o 
   4   7  13      174.68      175.22      8.70 o 
   5   7  13       21.28       20.44      4.88 o 
   6   7  13       65.63       48.41      5.57 o 
   7   7  13       21.27       29.11      4.96 o 
   8   7  13      137.80      144.21      8.13 o 
   9   7  13        9.47       13.27      4.79 o 
  10   7  13        2.20        2.01      5.05 o 
  11   7  13        3.02        2.01      4.85 o 
  12   7  13       81.15       71.82      7.55 o 
  13   7  13        4.97        2.12      5.33 o 
  14   7  13       28.36       30.54      6.10 o 
  15   7  13       17.43       19.67      5.78 o 
   0   8  13       17.48        7.30      8.03 o 
   1   8  13        0.01       -2.15      3.82 o 
   2   8  13       70.68       51.81      5.08 o 
   3   8  13       24.63       24.27      5.16 o 
   4   8  13      253.22      249.12      9.46 o 
   5   8  13       36.11       34.68      5.48 o 
   6   8  13       41.06       52.33      5.19 o 
   7   8  13        0.16        9.79      4.81 o 
   8   8  13        0.32       -2.52      4.76 o 
   9   8  13       27.32       29.57      5.49 o 
  10   8  13        0.07        4.95      5.44 o 
  11   8  13       44.10       51.31      6.81 o 
  12   8  13        3.09        7.56      5.51 o 
  13   8  13        6.94        2.55      5.45 o 
  14   8  13        7.63        7.39      6.10 o 
   1   9  13        0.69       -3.83      3.83 o 
   2   9  13        5.27       -4.73      4.73 o 
   3   9  13       29.19       38.74      5.94 o 
   4   9  13      226.85      224.56     10.32 o 
   5   9  13       84.91       97.71      6.63 o 
   6   9  13        3.65        7.90      4.71 o 
   7   9  13       12.22       23.85      5.48 o 
   8   9  13        2.79       10.24      5.29 o 
   9   9  13        1.33       -5.33      5.75 o 
  10   9  13        0.57        8.50      7.66 o 
  11   9  13       42.83       45.48      6.98 o 
  12   9  13       17.76        4.36      6.10 o 
  13   9  13        0.79        0.14      5.74 o 
   0  10  13        0.70        4.49      8.56 o 
   1  10  13       42.58       34.80      6.18 o 
   2  10  13        0.12       -0.35      5.16 o 
   3  10  13        1.90       -4.88      5.26 o 
   4  10  13        0.19       -5.25      5.25 o 
   5  10  13       54.16       80.64      7.28 o 
   6  10  13       24.53       26.51      6.77 o 
   7  10  13        0.67       -0.45      5.52 o 
   8  10  13        3.24        0.37      6.15 o 
   9  10  13        2.07       16.02      6.66 o 
  10  10  13       11.17        2.12      6.19 o 
  11  10  13       24.21       26.89      6.84 o 
   1  11  13        8.89       -3.29      6.17 o 
   2  11  13        1.40        8.37      6.91 o 
   3  11  13       13.45        0.76      7.78 o 
   4  11  13        9.06        0.22      5.76 o 
   5  11  13        8.12       14.28      7.15 o 
   6  11  13       19.22       19.31      6.91 o 
   7  11  13        0.17       -6.36      9.08 o 
   8  11  13       35.65       28.69      8.44 o 
   9  11  13        0.15       -6.43      7.14 o 
   0  12  13        7.50       -4.44     17.98 o 
   1  12  13        6.64        3.66      6.60 o 
   2  12  13       28.57       39.36      8.52 o 
   3  12  13       12.26        6.87      7.31 o 
   4  12  13        0.12       -6.68      6.68 o 
   5  12  13        4.37       -1.10      8.20 o 
   6  12  13       61.63       66.89      9.99 o 
   0   0  14      316.36      297.16     12.08 o 
   1   0  14      141.44      126.47      5.72 o 
   2   0  14       58.34       65.51      4.37 o 
   3   0  14      207.65      212.42      8.27 o 
   4   0  14      448.92      465.30     12.63 o 
   5   0  14      208.49      190.71      8.27 o 
   6   0  14      281.75      245.36      9.86 o 
   7   0  14     1128.37     1142.86     23.70 o 
   8   0  14     1411.00     1369.73     34.04 o 
   9   0  14     1405.98     1383.74     34.68 o 
  10   0  14      838.06      814.91     33.28 o 
  11   0  14       37.68       30.56      9.89 o 
  12   0  14        6.37       -1.80      8.09 o 
  13   0  14      297.93      290.37     18.88 o 
  14   0  14       19.98       37.75      9.89 o 
  15   0  14       20.35       -6.29      8.09 o 
  16   0  14       38.11       20.67      9.89 o 
  17   0  14      139.62      133.93     14.38 o 
  18   0  14        0.18       -1.80      8.99 o 
   1   1  14       45.89       42.72      3.00 o 
   2   1  14       30.39       22.51      2.66 o 
   3   1  14        0.01        2.82      2.23 o 
   4   1  14       21.80       20.28      2.70 o 
   5   1  14      104.19      107.67      6.80 o 
   6   1  14      231.11      260.70      6.80 o 
   7   1  14      162.10      180.77      6.26 o 
   8   1  14      116.85      116.49      8.56 o 
   9   1  14      282.99      275.51      9.21 o 
  10   1  14      124.22      137.14      9.47 o 
  11   1  14        2.57       -4.04      5.08 o 
  12   1  14      106.52      119.90      9.20 o 
  13   1  14      100.21      105.57     11.68 o 
  14   1  14        3.58        5.39      7.19 o 
  15   1  14        0.10       -0.30      5.61 o 
  16   1  14        0.03       -2.50      5.61 o 
  17   1  14       14.86        8.72      6.29 o 
  18   1  14        4.83        5.69      6.65 o 
   0   2  14      607.05      609.35     15.56 o 
   1   2  14      140.52      134.95      5.11 o 
   2   2  14       88.25       79.49      3.67 o 
   3   2  14     1374.11     1344.87     17.73 o 
   4   2  14       26.58       35.94      3.62 o 
   5   2  14        8.41        2.48      2.84 o 
   6   2  14     1035.69      991.39     14.21 o 
   7   2  14       22.54       16.54      4.03 o 
   8   2  14      269.55      237.57      7.85 o 
   9   2  14        1.56        2.47      4.04 o 
  10   2  14      239.88      214.01     10.12 o 
  11   2  14       35.71       32.43      6.26 o 
  12   2  14       86.78       93.82      8.19 o 
  13   2  14       23.19       16.37      6.01 o 
  14   2  14        1.17        1.70      5.61 o 
  15   2  14        0.74        6.86      5.81 o 
  16   2  14       23.38       16.18      6.47 o 
  17   2  14       78.06       74.06      7.40 o 
  18   2  14        5.76        7.64      5.66 o 
   1   3  14       40.27       36.22      3.30 o 
   2   3  14       32.98       25.89      4.42 o 
   3   3  14      294.55      286.46      6.99 o 
   4   3  14      311.11      300.14      6.89 o 
   5   3  14        0.02       -2.38      2.64 o 
   6   3  14      556.48      522.57     10.51 o 
   7   3  14      651.08      623.86     14.45 o 
   8   3  14      397.83      351.72      9.34 o 
   9   3  14       61.47       57.84      5.30 o 
  10   3  14       72.62       70.35      5.55 o 
  11   3  14       39.38       35.16      5.55 o 
  12   3  14        0.63       -0.47      4.35 o 
  13   3  14      153.74      124.87      7.80 o 
  14   3  14        5.26        7.97      4.88 o 
  15   3  14        4.88        6.61      4.98 o 
  16   3  14        0.01        2.79      4.98 o 
  17   3  14        2.15       -1.36      4.98 o 
   0   4  14        4.78        3.89      4.15 o 
   1   4  14     1424.70     1390.63     20.39 o 
   2   4  14        0.27        2.20      3.76 o 
   3   4  14       84.15       94.79      4.57 o 
   4   4  14       68.57       59.12      3.93 o 
   5   4  14      177.83      191.05      6.77 o 
   6   4  14     2071.78     2106.90     28.54 o 
   7   4  14      202.42      230.62      8.31 o 
   8   4  14        0.01       -2.32      4.18 o 
   9   4  14       19.38       10.09      4.56 o 
  10   4  14      392.68      375.57     12.59 o 
  11   4  14      138.26      143.23      8.97 o 
  12   4  14       83.89       82.99      6.97 o 
  13   4  14        5.31       16.90      7.03 o 
  14   4  14        3.54        7.21      5.51 o 
  15   4  14       15.09       12.55      7.63 o 
  16   4  14        3.36       -5.35      6.56 o 
  17   4  14       23.94       14.60      5.42 o 
   1   5  14      116.51      119.11      5.74 o 
   2   5  14      913.49      875.41     15.04 o 
   3   5  14      105.84      100.87      6.97 o 
   4   5  14      362.26      326.23      9.85 o 
   5   5  14      387.53      417.44     12.73 o 
   6   5  14      510.09      499.29     10.91 o 
   7   5  14      177.14      156.93      8.40 o 
   8   5  14       98.21       93.88     10.12 o 
   9   5  14        4.87       -0.70      4.38 o 
  10   5  14       25.98       24.53      5.66 o 
  11   5  14       19.71       24.69      6.68 o 
  12   5  14       31.54       27.85      5.94 o 
  13   5  14        7.60        1.67      5.27 o 
  14   5  14        0.29       -3.73      5.12 o 
  15   5  14        0.76       -2.40      5.21 o 
  16   5  14       55.80       75.02      6.82 o 
   0   6  14      183.46      192.78     10.35 o 
   1   6  14      224.38      237.84      7.88 o 
   2   6  14        8.05        4.17      3.82 o 
   3   6  14       21.08       21.35      4.19 o 
   4   6  14      226.75      222.69      7.84 o 
   5   6  14      311.30      340.62      9.25 o 
   6   6  14      245.94      279.59     11.95 o 
   7   6  14       42.81       44.30      5.69 o 
   8   6  14      485.93      483.79     13.61 o 
   9   6  14        3.11       -4.64      4.64 o 
  10   6  14       45.36       33.24      6.20 o 
  11   6  14        5.20        2.56      5.12 o 
  12   6  14        6.69        7.86      6.41 o 
  13   6  14       59.93       53.99      6.72 o 
  14   6  14        6.05        1.37      5.28 o 
  15   6  14        1.55       -3.17      5.40 o 
  16   6  14        2.38       -4.87      7.50 o 
   1   7  14      128.66      126.51      6.25 o 
   2   7  14       13.12       13.07      4.07 o 
   3   7  14        0.96        7.79      4.06 o 
   4   7  14      259.09      246.80      8.92 o 
   5   7  14       60.85       69.37      6.01 o 
   6   7  14       17.78       26.13      5.15 o 
   7   7  14       57.50       52.10      6.29 o 
   8   7  14      211.44      235.02     10.11 o 
   9   7  14        3.25       -0.60      6.23 o 
  10   7  14        0.87       -5.39      5.55 o 
  11   7  14        0.07        3.01      6.64 o 
  12   7  14        2.72        6.33      5.88 o 
  13   7  14        0.11        6.33      5.66 o 
  14   7  14        1.65        8.73      5.58 o 
  15   7  14       14.11       16.81      6.15 o 
   0   8  14       53.46       46.14      7.39 o 
   1   8  14        0.00       -4.00      4.02 o 
   2   8  14       14.24       10.49      4.24 o 
   3   8  14      171.26      199.42      8.48 o 
   4   8  14        1.33        4.18      4.62 o 
   5   8  14        4.82        9.97      4.95 o 
   6   8  14      330.61      315.45     10.93 o 
   7   8  14        0.01        2.97      5.25 o 
   8   8  14       85.74       91.20     10.65 o 
   9   8  14       52.44       50.67      6.74 o 
  10   8  14        7.68       11.61      6.61 o 
  11   8  14       66.45       66.57     10.58 o 
  12   8  14       23.00       26.02      7.15 o 
  13   8  14        1.57        3.72      6.22 o 
  14   8  14       26.22       33.41      6.72 o 
   1   9  14        9.62        1.93      4.95 o 
   2   9  14        3.22       -2.50      5.01 o 
   3   9  14        6.70       12.78      5.16 o 
   4   9  14       41.63       64.70      6.86 o 
   5   9  14       70.84       81.32      7.11 o 
   6   9  14       31.30       38.27      6.82 o 
   7   9  14       55.59       45.76      6.91 o 
   8   9  14       27.36       31.46      6.87 o 
   9   9  14        0.04        4.40      6.52 o 
  10   9  14        9.62        4.79      6.61 o 
  11   9  14       26.84       32.45     10.15 o 
  12   9  14        0.07       10.55      6.84 o 
   0  10  14       10.29        6.10     15.28 o 
   1  10  14       46.45       45.82      7.27 o 
   2  10  14       34.64       43.26      6.57 o 
   3  10  14        6.27        4.11      6.96 o 
   4  10  14      108.31      116.34     10.47 o 
   5  10  14       15.58       16.84      6.15 o 
   6  10  14       27.12       28.00      7.17 o 
   7  10  14       58.82       57.18      7.75 o 
   8  10  14       12.17        8.52      7.39 o 
   9  10  14       30.31       27.72      8.69 o 
  10  10  14        1.03       -1.94      6.27 o 
  11  10  14        3.42        4.25      6.27 o 
   1  11  14       10.14        4.62      6.48 o 
   2  11  14        0.92       -5.87      6.88 o 
   3  11  14        3.04        1.61      6.78 o 
   4  11  14       53.75       62.45      7.67 o 
   5  11  14       60.90       71.96      8.64 o 
   6  11  14       42.91       48.02      8.29 o 
   7  11  14        3.87        7.59      7.02 o 
   8  11  14       15.74       13.32      8.57 o 
   0  12  14        4.35       26.24     11.11 o 
   1  12  14       23.13       34.75      9.04 o 
   2  12  14        0.28       -7.14     12.32 o 
   3  12  14       10.98       -2.49      7.52 o 
   4  12  14        4.49       18.69      9.10 o 
   5  12  14        1.27        6.54     10.11 o 
   1   1  15       78.85       78.54      3.57 o 
   2   1  15      446.94      471.22      8.69 o 
   3   1  15      241.07      257.60      6.44 o 
   4   1  15     1862.40     1800.66     22.56 o 
   5   1  15     2181.38     2128.41     26.11 o 
   6   1  15      364.00      371.00      8.07 o 
   7   1  15      596.23      598.06     13.93 o 
   8   1  15      356.11      352.41     10.53 o 
   9   1  15     2159.08     2100.80     39.68 o 
  10   1  15       27.41       38.03      8.09 o 
  11   1  15        7.09       -4.81      9.44 o 
  12   1  15        0.03        1.22      5.37 o 
  13   1  15       19.11       33.26      6.65 o 
  14   1  15       67.26       55.16      7.93 o 
  15   1  15       60.88       48.70      7.93 o 
  16   1  15       38.61       56.04      7.93 o 
  17   1  15       43.69       29.09     10.34 o 
   0   2  15      821.60      818.09     29.17 o 
   1   2  15        2.73        0.63      2.46 o 
   2   2  15      187.82      185.97      5.61 o 
   3   2  15       77.17       70.91      3.86 o 
   4   2  15      465.97      445.82     10.03 o 
   5   2  15        3.35        4.68      3.04 o 
   6   2  15      215.29      216.35      6.90 o 
   7   2  15        3.22        0.56      3.28 o 
   8   2  15      610.82      560.32     14.20 o 
   9   2  15      343.23      304.65     13.76 o 
  10   2  15       36.05       33.47      5.66 o 
  11   2  15      219.47      223.75     10.00 o 
  12   2  15        8.42        4.49      5.14 o 
  13   2  15        0.03       -0.22      5.98 o 
  14   2  15        0.45        4.33      4.88 o 
  15   2  15        5.55        4.96      5.41 o 
  16   2  15        5.37        9.71      5.55 o 
  17   2  15        1.29        3.11      6.24 o 
   1   3  15        3.24       -2.80      2.80 o 
   2   3  15       86.94       96.48      4.81 o 
   3   3  15       62.09       42.64      3.67 o 
   4   3  15      212.80      205.32      6.30 o 
   5   3  15       47.51       41.59      3.70 o 
   6   3  15       27.69       19.82      3.94 o 
   7   3  15      334.14      319.77     13.34 o 
   8   3  15      289.16      282.42      9.93 o 
   9   3  15        3.55        1.72      4.46 o 
  10   3  15      308.72      299.41     11.49 o 
  11   3  15       36.92       40.60      6.08 o 
  12   3  15      136.14      144.30      8.33 o 
  13   3  15        8.25       14.40      6.36 o 
  14   3  15        0.24       -0.10      4.88 o 
  15   3  15        3.39        0.25      7.57 o 
  16   3  15        6.99       12.07      5.52 o 
  17   3  15        5.86        3.44      5.33 o 
   0   4  15      156.50      142.55      8.12 o 
   1   4  15       84.85       80.69      5.01 o 
   2   4  15        0.11       -1.65      3.23 o 
   3   4  15      415.88      454.27     10.14 o 
   4   4  15        1.58        1.83      3.47 o 
   5   4  15       72.38       83.36      5.17 o 
   6   4  15      276.36      298.54      8.56 o 
   7   4  15      617.98      615.55     13.29 o 
   8   4  15      292.80      287.87     10.18 o 
   9   4  15      489.72      458.48     12.86 o 
  10   4  15      167.63      173.41     13.37 o 
  11   4  15       65.52       67.73      7.00 o 
  12   4  15       24.83       27.96      5.94 o 
  13   4  15        5.22        3.50      5.91 o 
  14   4  15       59.72       53.58      6.73 o 
  15   4  15        0.83       -1.23      5.41 o 
  16   4  15       23.29       32.46      6.32 o 
   1   5  15       23.14       12.63      3.84 o 
   2   5  15       29.63       24.30      4.00 o 
   3   5  15      430.78      430.42     10.13 o 
   4   5  15       82.30       62.54      5.03 o 
   5   5  15       60.14       46.41      4.60 o 
   6   5  15       53.14       48.39      4.66 o 
   7   5  15      317.83      323.16     13.37 o 
   8   5  15        6.66        6.25      4.55 o 
   9   5  15      103.80       89.66      6.75 o 
  10   5  15       18.44       19.63      5.66 o 
  11   5  15        8.44        9.35      5.12 o 
  12   5  15       30.22       32.05      6.20 o 
  13   5  15       35.04       37.83      6.43 o 
  14   5  15        1.58       -4.91      5.12 o 
  15   5  15       26.81       30.87      6.17 o 
  16   5  15        3.58       11.49      5.47 o 
   0   6  15       15.31       13.42      5.52 o 
   1   6  15       15.71       12.06      3.91 o 
   2   6  15       86.76       86.15      5.49 o 
   3   6  15      252.63      235.15      8.03 o 
   4   6  15      227.51      234.47      8.07 o 
   5   6  15      120.16      106.83      6.23 o 
   6   6  15        3.65        6.76      4.55 o 
   7   6  15      264.34      251.47     20.50 o 
   8   6  15       16.47       16.18      5.21 o 
   9   6  15        0.01        2.37      4.72 o 
  10   6  15       54.34       55.08      7.14 o 
  11   6  15       43.83       45.78      7.12 o 
  12   6  15        0.15        2.76      6.97 o 
  13   6  15        6.95        0.89      7.62 o 
  14   6  15       35.25       21.19      6.20 o 
  15   6  15        6.60        2.70      5.40 o 
   1   7  15       49.57       54.69      5.18 o 
   2   7  15       80.64       77.54      5.60 o 
   3   7  15      256.92      270.22      8.90 o 
   4   7  15      209.27      186.31      8.52 o 
   5   7  15      206.70      201.28      8.58 o 
   6   7  15      385.24      420.90     12.09 o 
   7   7  15       76.02       90.56      7.58 o 
   8   7  15      106.90      114.64      7.86 o 
   9   7  15       22.83       22.29      6.03 o 
  10   7  15       47.80       29.58      6.97 o 
  11   7  15       11.20        3.53      6.20 o 
  12   7  15        8.62       -0.63      5.96 o 
  13   7  15       13.50       16.41      6.41 o 
  14   7  15       89.20      109.66      9.53 o 
   0   8  15        8.96        7.41      8.21 o 
   1   8  15       54.50       71.61      7.10 o 
   2   8  15       39.81       37.23      5.16 o 
   3   8  15       33.05       29.35      5.76 o 
   4   8  15        8.63        6.16      5.14 o 
   5   8  15      175.94      196.62     12.74 o 
   6   8  15       55.75       59.17      7.27 o 
   7   8  15       37.98       35.30      6.57 o 
   8   8  15       58.18       53.58      7.02 o 
   9   8  15       12.14       17.77      7.14 o 
  10   8  15        2.39        0.26      6.30 o 
  11   8  15        4.67       13.75      6.73 o 
  12   8  15       10.53        9.91      6.73 o 
  13   8  15        9.26       14.28      8.50 o 
   1   9  15       32.81       27.54      5.84 o 
   2   9  15       49.15       47.14      6.26 o 
   3   9  15       31.02       33.20      7.11 o 
   4   9  15        4.69       -0.20      5.44 o 
   5   9  15        2.86        9.32      5.59 o 
   6   9  15       50.11       61.05      7.58 o 
   7   9  15       51.99       48.85      7.31 o 
   8   9  15        5.95        6.64      6.49 o 
   9   9  15       64.71       75.78      8.99 o 
  10   9  15        0.87        0.37      6.73 o 
  11   9  15        4.55        6.65      7.19 o 
  12   9  15        2.00       -0.82      6.84 o 
   0  10  15        0.97       -6.29      8.42 o 
   1  10  15        4.44       -1.48      6.27 o 
   2  10  15        6.92       -5.83      5.83 o 
   3  10  15        0.25       -5.19      5.19 o 
   4  10  15        2.09        0.21      5.52 o 
   5  10  15       19.73       25.99      6.95 o 
   6  10  15       35.14       46.90      7.58 o 
   7  10  15        2.98        7.66      6.65 o 
   8  10  15        0.00       -6.19      6.19 o 
   9  10  15       19.01        3.03      7.27 o 
  10  10  15        6.84       15.50      8.05 o 
   1  11  15       30.78       45.47      8.22 o 
   2  11  15       49.04       42.93      8.18 o 
   3  11  15        2.00        0.77      6.82 o 
   4  11  15       26.88       27.48      9.05 o 
   5  11  15        0.07        1.34      7.02 o 
   6  11  15       23.56       31.58      8.03 o 
   7  11  15        3.27        1.22      7.23 o 
   0  12  15       42.89       33.69     11.64 o 
   1  12  15        0.30       -6.10      6.85 o 
   2  12  15       16.55        2.65      7.93 o 
   3  12  15        3.49        7.83      7.72 o 
   0   0  16      936.03      969.51     26.72 o 
   1   0  16       17.49       20.72      3.77 o 
   2   0  16      140.79      140.03      9.99 o 
   3   0  16       27.65       35.80      4.70 o 
   4   0  16     4414.80     4162.03     71.94 o 
   5   0  16      424.96      418.82     13.28 o 
   6   0  16      672.28      683.60     31.93 o 
   7   0  16       13.80        0.90      5.72 o 
   8   0  16       69.61       78.17      8.56 o 
   9   0  16       75.74       73.70     11.68 o 
  10   0  16        1.37        4.49      8.09 o 
  11   0  16       20.66        5.39      8.99 o 
  12   0  16      100.60       84.49     12.58 o 
  13   0  16      211.97      213.04     17.98 o 
  14   0  16       29.69       17.98      9.89 o 
  15   0  16       38.58       37.75     10.79 o 
  16   0  16       50.75       62.92     12.58 o 
  17   0  16       43.99       55.72     12.58 o 
   1   1  16      566.02      581.23      9.53 o 
   2   1  16       71.91       78.28      4.12 o 
   3   1  16       13.31       13.55      3.00 o 
   4   1  16     1066.67     1076.56     15.63 o 
   5   1  16     1004.05      987.66     15.36 o 
   6   1  16      574.92      590.15     11.43 o 
   7   1  16        1.93       -3.59      3.59 o 
   8   1  16       28.67       27.46      5.01 o 
   9   1  16        1.84        1.73      6.16 o 
  10   1  16        0.05        3.88      6.01 o 
  11   1  16       91.81       97.37      8.90 o 
  12   1  16        1.66        6.29      5.72 o 
  13   1  16        8.11        5.01      6.01 o 
  14   1  16        8.78        8.17      7.64 o 
  15   1  16        7.48        0.45      7.64 o 
  16   1  16        6.74       -5.56      6.65 o 
  17   1  16        1.91        3.30      6.65 o 
   0   2  16      116.00      126.30      7.60 o 
   1   2  16       12.90       12.05      2.99 o 
   2   2  16      119.46      127.73      5.02 o 
   3   2  16      204.96      206.15      6.34 o 
   4   2  16     1589.61     1524.20     20.30 o 
   5   2  16       21.70       18.67      3.80 o 
   6   2  16       30.71       24.33      3.95 o 
   7   2  16      453.39      443.57     10.92 o 
   8   2  16      218.15      233.63      9.09 o 
   9   2  16       44.33       30.51      6.08 o 
  10   2  16        7.85        8.86      5.00 o 
  11   2  16        8.77        9.17      5.29 o 
  12   2  16        0.06       -1.32      5.00 o 
  13   2  16       15.32       18.03      6.04 o 
  14   2  16        2.52        1.80      5.29 o 
  15   2  16       43.90       51.78      7.14 o 
  16   2  16       19.97       23.03      8.39 o 
  17   2  16       55.55       71.30      7.67 o 
   1   3  16      244.96      258.71      7.58 o 
   2   3  16        3.50       -2.61      2.99 o 
   3   3  16      365.96      354.14      8.25 o 
   4   3  16      504.34      504.06      9.77 o 
   5   3  16      396.45      385.02      9.26 o 
   6   3  16     1678.24     1591.47     23.08 o 
   7   3  16        1.06        0.63      3.91 o 
   8   3  16      116.75      104.74      6.93 o 
   9   3  16      160.14      161.93      7.97 o 
  10   3  16      236.73      213.06     11.02 o 
  11   3  16        1.15        1.12      5.29 o 
  12   3  16        0.69       -4.68      4.88 o 
  13   3  16       38.44       39.01      6.47 o 
  14   3  16        0.33       -6.25      7.62 o 
  15   3  16        1.50       -0.27      5.55 o 
  16   3  16        3.04        2.71      5.52 o 
   0   4  16      864.19      805.37     20.24 o 
   1   4  16      154.23      156.75      6.41 o 
   2   4  16        2.18       -2.03      3.52 o 
   3   4  16       51.23       54.03      4.15 o 
   4   4  16       18.60       12.98      5.30 o 
   5   4  16      129.67      112.24      5.67 o 
   6   4  16      585.15      543.17     12.26 o 
   7   4  16      300.95      271.23     10.38 o 
   8   4  16      154.80      143.07      7.66 o 
   9   4  16       41.68       43.39      5.76 o 
  10   4  16        4.80        3.51      5.14 o 
  11   4  16       10.08        6.16      6.60 o 
  12   4  16       35.49       45.36      9.43 o 
  13   4  16       30.59       35.25      6.32 o 
  14   4  16       19.60       32.14      6.73 o 
  15   4  16       31.70       36.74      7.18 o 
  16   4  16        1.02       11.64      5.52 o 
   1   5  16       41.28       29.65      4.43 o 
   2   5  16       35.12       37.70      4.58 o 
   3   5  16       92.36       66.49      5.06 o 
   4   5  16        0.18       -2.55      3.50 o 
   5   5  16      494.44      465.72     10.93 o 
   6   5  16       76.97       68.25      5.76 o 
   7   5  16       36.84       39.46      5.74 o 
   8   5  16      230.63      254.62     10.14 o 
   9   5  16       48.48       53.26      6.40 o 
  10   5  16      191.71      151.16      9.38 o 
  11   5  16        4.91        1.59     10.12 o 
  12   5  16        8.80        6.31      5.66 o 
  13   5  16       21.17       18.37      6.30 o 
  14   5  16        0.82       -2.67      5.33 o 
  15   5  16       17.86       14.70      5.96 o 
   0   6  16       53.65       68.33      8.47 o 
   1   6  16       10.11        5.55      3.94 o 
   2   6  16        0.52       -2.32      3.78 o 
   3   6  16        0.12       -0.33      3.80 o 
   4   6  16        2.03       -3.70      3.70 o 
   5   6  16       33.60       17.37      4.81 o 
   6   6  16      672.13      686.40     17.17 o 
   7   6  16       26.34       20.37      5.85 o 
   8   6  16        1.65       -4.72      4.72 o 
   9   6  16        9.52        4.39      5.30 o 
  10   6  16        2.55       -5.48      5.48 o 
  11   6  16        0.09       -2.97      5.55 o 
  12   6  16       14.18        3.92      5.88 o 
  13   6  16       43.42       58.34      7.63 o 
  14   6  16        0.82       -2.58     10.83 o 
   1   7  16        8.37        8.42      4.49 o 
   2   7  16       12.19       17.38      4.42 o 
   3   7  16       73.29       75.14      5.73 o 
   4   7  16       88.20       97.50      6.73 o 
   5   7  16      251.91      249.57     13.36 o 
   6   7  16       24.29       27.51      6.75 o 
   7   7  16       40.83       43.51      6.57 o 
   8   7  16        1.35        1.77      6.23 o 
   9   7  16       14.50        9.64      6.61 o 
  10   7  16        0.65        4.62      6.20 o 
  11   7  16        0.14       -3.67      5.66 o 
  12   7  16        2.34        4.75      6.54 o 
  13   7  16        6.28        2.06      6.63 o 
   0   8  16        2.42       -5.03      5.94 o 
   1   8  16       47.79       62.94      8.38 o 
   2   8  16      173.40      190.41      8.97 o 
   3   8  16        0.46        0.69      4.96 o 
   4   8  16        0.07       -2.80      5.65 o 
   5   8  16      161.60      182.07      8.99 o 
   6   8  16       75.02       79.22      7.93 o 
   7   8  16        1.49        2.31      5.57 o 
   8   8  16       26.31       23.83      6.48 o 
   9   8  16        2.49       19.03      7.27 o 
  10   8  16        1.15        3.30      6.73 o 
  11   8  16       12.93       26.29      7.68 o 
  12   8  16        2.48       -1.17      6.43 o 
   1   9  16       26.82       29.34      6.23 o 
   2   9  16       62.97       71.86      7.12 o 
   3   9  16        0.52       -5.12      5.12 o 
   4   9  16        0.85        3.73      5.65 o 
   5   9  16        7.64        0.24      5.82 o 
   6   9  16       36.13       31.19      7.12 o 
   7   9  16        2.48       -6.09      6.09 o 
   8   9  16      101.70      112.40      9.13 o 
   9   9  16        5.29       12.90      7.67 o 
  10   9  16        0.05       14.19      7.51 o 
  11   9  16       16.94       31.55      8.33 o 
   0  10  16        3.23       -2.05      8.63 o 
   1  10  16       13.67       11.39      6.60 o 
   2  10  16       20.41       24.84      7.17 o 
   3  10  16        0.02        0.59      6.17 o 
   4  10  16       41.92       52.70      8.03 o 
   5  10  16       33.84       35.83      7.66 o 
   6  10  16       44.48       72.26     12.71 o 
   7  10  16       14.45       19.67      7.22 o 
   8  10  16        0.03       13.56      8.05 o 
   9  10  16       12.12        9.20      8.28 o 
   1  11  16        1.09       -1.30      7.05 o 
   2  11  16       14.12       16.76      7.61 o 
   3  11  16        0.00        2.36      7.15 o 
   4  11  16       36.99       53.46     11.54 o 
   5  11  16        0.35        3.25      7.21 o 
   6  11  16        3.90       10.49      7.46 o 
   1   1  17       34.57       30.17      3.18 o 
   2   1  17      376.99      353.79      8.88 o 
   3   1  17      254.87      246.47      6.92 o 
   4   1  17       22.97       25.38      3.49 o 
   5   1  17      468.59      482.34     10.52 o 
   6   1  17      516.56      518.14     12.13 o 
   7   1  17        8.45        8.80      4.12 o 
   8   1  17        3.83        6.15      4.57 o 
   9   1  17       49.23       53.53      9.44 o 
  10   1  17       75.02       74.60      8.56 o 
  11   1  17       52.16       59.77      8.26 o 
  12   1  17       19.14       30.70     16.18 o 
  13   1  17        0.28        0.00      6.36 o 
  14   1  17      158.87      142.57     11.11 o 
  15   1  17       51.93       56.75      8.90 o 
  16   1  17       35.19       37.32      8.19 o 
   0   2  17      594.42      567.49     13.82 o 
   1   2  17      303.70      256.81      7.11 o 
   2   2  17      423.49      427.70      9.10 o 
   3   2  17      321.12      332.26      7.98 o 
   4   2  17        3.34        4.18      2.98 o 
   5   2  17        0.58       -0.39      3.41 o 
   6   2  17       52.92       50.73      4.90 o 
   7   2  17        4.06        2.40      3.93 o 
   8   2  17       13.04       13.09      4.82 o 
   9   2  17      181.50      188.79      8.61 o 
  10   2  17        3.99       -1.04      5.14 o 
  11   2  17        8.53       12.98      5.81 o 
  12   2  17        0.73       -0.59      5.14 o 
  13   2  17      195.56      204.57     10.67 o 
  14   2  17      214.42      240.66     11.45 o 
  15   2  17       29.37       25.20     11.87 o 
  16   2  17       11.33        9.91      6.20 o 
   1   3  17      897.55      904.81     15.66 o 
   2   3  17       68.82       61.10      4.34 o 
   3   3  17       80.79       87.00      4.79 o 
   4   3  17       26.69       27.11      4.21 o 
   5   3  17      163.52      167.91      8.31 o 
   6   3  17       32.55       40.46      5.01 o 
   7   3  17      156.32      167.71     11.42 o 
   8   3  17       16.83       10.50      4.84 o 
   9   3  17       24.78       16.78      5.84 o 
  10   3  17        4.93       -0.66      5.25 o 
  11   3  17        6.81       -1.53      4.98 o 
  12   3  17        1.29        2.74      6.15 o 
  13   3  17       85.27       87.30     14.22 o 
  14   3  17        6.66        5.84      5.94 o 
  15   3  17       40.17       36.53      6.86 o 
  16   3  17       23.91       40.85      7.09 o 
   0   4  17      543.72      494.86     15.71 o 
   1   4  17      135.06      117.63      6.04 o 
   2   4  17        0.09        0.71      3.75 o 
   3   4  17        4.86        8.63      3.89 o 
   4   4  17       22.67       18.42      4.12 o 
   5   4  17       57.72       52.82      4.80 o 
   6   4  17        1.60       -3.43      3.97 o 
   7   4  17       17.67       16.30      5.01 o 
   8   4  17      125.13      148.78      8.12 o 
   9   4  17        1.97        1.47      4.75 o 
  10   4  17       19.93       27.23      6.32 o 
  11   4  17        3.38        2.72      5.41 o 
  12   4  17       37.22       22.58      6.32 o 
  13   4  17       35.31       45.99     11.19 o 
  14   4  17       61.22       67.88      7.80 o 
  15   4  17       69.71       76.02     11.35 o 
   1   5  17       48.08       42.57      4.94 o 
   2   5  17       58.53       60.61      5.29 o 
   3   5  17       35.41       30.54      4.55 o 
   4   5  17        2.26       -2.10      3.85 o 
   5   5  17      334.24      332.37      9.40 o 
   6   5  17       10.63       -0.02      4.91 o 
   7   5  17       19.77       19.74      5.48 o 
   8   5  17       11.62       17.46      5.64 o 
   9   5  17       29.05       21.82      5.56 o 
  10   5  17       13.56       23.21      6.20 o 
  11   5  17       13.37        7.53      5.88 o 
  12   5  17        0.00       -0.41      5.66 o 
  13   5  17       14.26        7.91      7.67 o 
  14   5  17        0.02       -1.30      5.78 o 
  15   5  17        2.33       -2.45      5.75 o 
   0   6  17       41.29       48.96      7.26 o 
   1   6  17        0.03       -3.88      3.88 o 
   2   6  17      142.51      136.49      6.77 o 
   3   6  17        2.32       -1.24      3.82 o 
   4   6  17        6.40       -0.76      3.96 o 
   5   6  17       29.36       26.61      5.36 o 
   6   6  17       10.71       10.44      5.55 o 
   7   6  17       33.62       24.92      5.91 o 
   8   6  17       89.27       84.22      7.40 o 
   9   6  17       33.99       34.19      7.14 o 
  10   6  17        9.01        4.55      5.99 o 
  11   6  17       21.31       28.55      7.25 o 
  12   6  17        7.05        0.84      7.83 o 
  13   6  17       11.12       16.90      6.59 o 
  14   6  17        1.56        1.80      6.43 o 
   1   7  17       63.71       68.85      5.94 o 
   2   7  17      116.82      138.68      7.10 o 
   3   7  17        5.57        8.50      4.88 o 
   4   7  17       58.71       66.11      6.97 o 
   5   7  17       22.18       32.52      6.33 o 
   6   7  17       32.22       40.67      6.67 o 
   7   7  17       85.28      121.87     15.98 o 
   8   7  17       38.07       46.66      6.77 o 
   9   7  17        7.42        3.16      7.73 o 
  10   7  17        2.88       -5.28     10.56 o 
  11   7  17        1.65       -6.05      6.05 o 
  12   7  17        0.42       -6.31      6.31 o 
  13   7  17       12.57       27.74      7.47 o 
   0   8  17      303.41      330.18     15.00 o 
   1   8  17        0.29       -0.27      4.75 o 
   2   8  17      112.69      116.07      7.70 o 
   3   8  17        9.49        8.45      5.46 o 
   4   8  17      189.89      171.87      8.93 o 
   5   8  17       49.45       44.86      7.02 o 
   6   8  17        4.77        2.06      5.94 o 
   7   8  17       47.42       44.90      7.22 o 
   8   8  17        6.27        6.69      6.12 o 
   9   8  17        8.10        1.50      6.71 o 
  10   8  17        9.96        4.03      7.00 o 
  11   8  17        0.00       -5.56      6.52 o 
  12   8  17       34.12       51.23     12.58 o 
   1   9  17      103.35      113.64      8.14 o 
   2   9  17        1.57        1.98      5.61 o 
   3   9  17       19.96       27.62      6.09 o 
   4   9  17       30.91       50.27      7.72 o 
   5   9  17        9.08        1.36      6.48 o 
   6   9  17        0.72        6.57      6.41 o 
   7   9  17        4.37       -2.85      6.19 o 
   8   9  17       23.89       44.37      8.43 o 
   9   9  17       48.79       81.57     14.03 o 
  10   9  17       21.08       25.78      8.33 o 
   0  10  17        0.68       11.81      9.20 o 
   1  10  17       16.59       17.80      7.05 o 
   2  10  17        9.65       20.64      7.52 o 
   3  10  17       60.36       73.64      7.94 o 
   4  10  17       19.18       16.21     12.20 o 
   5  10  17        1.72       -4.04      6.48 o 
   6  10  17        5.46       11.20      7.17 o 
   7  10  17       20.25       25.53      7.77 o 
   8  10  17       19.89       18.66     11.07 o 
   1  11  17       27.88       19.13      7.39 o 
   2  11  17        4.44       -6.85      6.85 o 
   3  11  17       39.92       40.32      9.75 o 
   4  11  17        5.75        0.32      8.40 o 
   0   0  18      195.94      165.65     17.53 o 
   1   0  18      215.99      229.14      8.97 o 
   2   0  18      954.60      907.65     19.00 o 
   3   0  18      257.13      246.96      9.31 o 
   4   0  18       27.72       20.45      4.46 o 
   5   0  18       30.12       39.74      6.04 o 
   6   0  18      929.30      901.70     27.03 o 
   7   0  18      140.58      139.70     10.81 o 
   8   0  18       79.46       53.39      8.26 o 
   9   0  18        4.96       17.98      9.89 o 
  10   0  18       28.70       29.66     10.79 o 
  11   0  18      144.43      150.11     15.28 o 
  12   0  18       97.22      107.86     14.38 o 
  13   0  18       28.86       42.24     12.58 o 
  14   0  18        0.01       -0.90      9.89 o 
  15   0  18      237.86      297.54     22.47 o 
  16   0  18        7.37        6.29     10.79 o 
   1   1  18      130.38      121.84      4.83 o 
   2   1  18       35.04       33.97      3.56 o 
   3   1  18       23.01       11.48      3.05 o 
   4   1  18       23.83       25.77      3.82 o 
   5   1  18       15.39       10.96      4.02 o 
   6   1  18       15.32       20.88      4.49 o 
   7   1  18      184.43      167.24      9.79 o 
   8   1  18        4.41       -0.22      4.43 o 
   9   1  18       13.50       16.69      5.66 o 
  10   1  18       38.22       39.93      6.39 o 
  11   1  18      165.43      174.41     12.92 o 
  12   1  18       83.59       88.33     14.83 o 
  13   1  18       20.63       23.15      7.93 o 
  14   1  18        6.86       -6.65      6.65 o 
  15   1  18        0.01        3.71      7.29 o 
  16   1  18       46.87       50.49      9.20 o 
   0   2  18       70.46       89.75      6.37 o 
   1   2  18      439.57      449.27      8.92 o 
   2   2  18      497.26      522.90     10.37 o 
   3   2  18        0.22       -3.08      3.08 o 
   4   2  18       32.86       34.07      4.21 o 
   5   2  18       51.46       43.52      4.97 o 
   6   2  18      426.80      405.53     11.00 o 
   7   2  18      273.71      289.64     10.00 o 
   8   2  18       79.80       78.91      6.57 o 
   9   2  18       33.02       33.10      6.18 o 
  10   2  18       13.56        6.61      5.52 o 
  11   2  18       34.46       25.21      6.39 o 
  12   2  18       32.11       44.98      6.86 o 
  13   2  18       38.04       50.99      7.43 o 
  14   2  18        0.73        3.41      6.04 o 
  15   2  18       44.42       63.24     14.06 o 
   1   3  18      968.05      924.85     14.90 o 
   2   3  18      337.49      325.95      8.27 o 
   3   3  18       32.13       24.07      4.19 o 
   4   3  18       96.02       93.41      6.70 o 
   5   3  18       13.25       10.04      4.17 o 
   6   3  18        0.16       -0.27      4.00 o 
   7   3  18      117.53      106.91      7.36 o 
   8   3  18        0.44       -2.67      4.46 o 
   9   3  18       17.06       13.57      5.94 o 
  10   3  18       67.79       61.06      7.36 o 
  11   3  18       66.00       66.98      7.75 o 
  12   3  18      156.24      139.48      9.38 o 
  13   3  18      105.09      124.92      9.23 o 
  14   3  18       19.02       27.51      7.00 o 
  15   3  18        0.80       -5.20      5.94 o 
   0   4  18        5.47       -4.09      8.57 o 
   1   4  18       81.12       93.01      5.74 o 
   2   4  18       10.58       17.80      4.98 o 
   3   4  18        0.16       -0.35      3.89 o 
   4   4  18       83.03       96.80      5.71 o 
   5   4  18       51.27       54.43      5.43 o 
   6   4  18       16.39       11.34      5.21 o 
   7   4  18       51.50       61.78      6.35 o 
   8   4  18        0.01       -6.07      6.07 o 
   9   4  18       51.65       66.84      7.88 o 
  10   4  18        0.09       -1.76      5.41 o 
  11   4  18       19.88       12.97     10.71 o 
  12   4  18        0.32       -0.64      9.47 o 
  13   4  18        0.15       -5.75      5.75 o 
  14   4  18       10.11       19.15      6.61 o 
   1   5  18      355.72      323.23      9.65 o 
   2   5  18        0.18       -2.74      4.06 o 
   3   5  18      227.56      198.41      7.73 o 
   4   5  18       37.91       27.87      4.68 o 
   5   5  18        4.41        3.67      5.15 o 
   6   5  18       71.56       64.65      6.93 o 
   7   5  18        1.59        1.23      5.09 o 
   8   5  18        4.95        9.60      5.50 o 
   9   5  18       33.13       21.10      6.47 o 
  10   5  18       25.94       20.19      6.59 o 
  11   5  18       11.88       12.63      6.61 o 
  12   5  18       43.78       26.22      6.97 o 
  13   5  18        4.89       -5.88      5.88 o 
  14   5  18        0.13       -5.52      5.52 o 
   0   6  18      228.75      237.35     12.43 o 
   1   6  18        7.00        2.62      4.26 o 
   2   6  18        0.06       -4.07      4.07 o 
   3   6  18      158.96      167.36     10.59 o 
   4   6  18        0.73       -4.28      4.28 o 
   5   6  18       64.14       60.66      6.75 o 
   6   6  18        6.23        3.40      5.57 o 
   7   6  18       54.06       55.37      6.82 o 
   8   6  18        7.47       13.40      5.63 o 
   9   6  18        6.55        1.49      7.06 o 
  10   6  18        3.49        2.78      6.08 o 
  11   6  18        0.03        0.34      6.70 o 
  12   6  18        0.29        6.54      6.38 o 
  13   6  18       22.83       28.10      7.09 o 
   1   7  18        0.84        4.82      4.46 o 
   2   7  18      367.62      414.59     11.42 o 
   3   7  18        5.38        1.27      4.88 o 
   4   7  18        0.06        0.25      4.88 o 
   5   7  18      111.81      129.41      9.17 o 
   6   7  18        1.39       -5.36      5.36 o 
   7   7  18        0.88        0.55      5.82 o 
   8   7  18       29.15       28.20      6.40 o 
   9   7  18        2.12       -0.40      6.31 o 
  10   7  18       11.81        7.73      8.60 o 
  11   7  18        2.25       -2.79      6.43 o 
  12   7  18        2.78       -1.65      6.96 o 
   0   8  18      318.83      369.69     16.04 o 
   1   8  18        6.91       10.64      7.74 o 
   2   8  18        2.17       11.13      5.61 o 
   3   8  18       49.54       61.57      8.49 o 
   4   8  18        5.59        9.11      6.19 o 
   5   8  18       10.40       14.60      8.69 o 
   6   8  18        1.68        3.48      6.49 o 
   7   8  18        0.05       -5.28      5.82 o 
   8   8  18        8.94        2.68      6.11 o 
   9   8  18       16.97        2.15      7.71 o 
  10   8  18        0.38       -7.12      7.12 o 
  11   8  18        2.16        7.55      7.38 o 
   1   9  18        7.17       27.70      7.17 o 
   2   9  18       40.34       44.91      6.87 o 
   3   9  18        0.14        2.11      5.86 o 
   4   9  18        3.95        0.56      8.17 o 
   5   9  18       19.07       17.01      7.05 o 
   6   9  18        3.16        1.44      8.69 o 
   7   9  18       28.65       14.75      7.22 o 
   8   9  18       42.36       55.53      9.38 o 
   9   9  18       19.64       21.16      8.59 o 
   0  10  18       35.03       38.13     21.57 o 
   1  10  18        0.02       -4.80      6.72 o 
   2  10  18        6.92       10.64      7.26 o 
   3  10  18       18.43       23.06      9.61 o 
   4  10  18       29.98       44.10     10.77 o 
   5  10  18        2.34        8.54      7.17 o 
   6  10  18       15.35        3.18      7.17 o 
   1  11  18        0.02       -4.48      6.94 o 
   1   1  19        6.34       -1.97      3.08 o 
   2   1  19       93.37       80.18      4.54 o 
   3   1  19      204.61      189.58      6.50 o 
   4   1  19      110.48      106.68      5.79 o 
   5   1  19       37.03       31.79      4.82 o 
   6   1  19        0.01       -4.00      4.00 o 
   7   1  19      248.36      267.74      9.31 o 
   8   1  19       20.11       11.32      5.66 o 
   9   1  19      227.72      257.60     12.83 o 
  10   1  19      158.46      149.59     10.68 o 
  11   1  19        0.15        2.35      6.06 o 
  12   1  19       22.55       23.22      7.59 o 
  13   1  19        0.39        5.39      6.23 o 
  14   1  19        0.31       -6.04      6.04 o 
  15   1  19        1.55        5.15      7.99 o 
   0   2  19       81.84       74.48      6.48 o 
   1   2  19     1070.99     1026.53     17.94 o 
   2   2  19       15.22       21.25      3.89 o 
   3   2  19      584.91      546.34     11.86 o 
   4   2  19      131.99      137.65      6.28 o 
   5   2  19       36.05       33.81      4.88 o 
   6   2  19      102.90      100.57      8.80 o 
   7   2  19        3.41       -4.77      8.43 o 
   8   2  19        1.14        3.28      4.56 o 
   9   2  19       96.84       91.95      8.20 o 
  10   2  19        5.54        2.33      8.14 o 
  11   2  19       29.28       37.39      7.23 o 
  12   2  19        0.20        5.32      5.87 o 
  13   2  19       45.73       44.66      7.60 o 
  14   2  19       27.58       30.10      7.14 o 
  15   2  19       44.45       57.93      8.99 o 
   1   3  19       74.05       81.60      5.13 o 
   2   3  19       42.44       62.37      5.29 o 
   3   3  19       96.98       89.08      5.74 o 
   4   3  19       34.62       47.51      4.84 o 
   5   3  19       81.79       92.63      6.48 o 
   6   3  19        0.19       -1.48      4.17 o 
   7   3  19       32.41       26.54      5.60 o 
   8   3  19      173.06      158.26      8.48 o 
   9   3  19        0.17        3.43      5.81 o 
  10   3  19        9.51        8.72      6.00 o 
  11   3  19        9.18        4.83      6.00 o 
  12   3  19       89.50       88.30     11.28 o 
  13   3  19        5.87        7.51      6.91 o 
  14   3  19       60.19       61.86      8.28 o 
   0   4  19        2.69       -4.55      5.66 o 
   1   4  19      317.57      301.91      9.29 o 
   2   4  19       55.48       53.29      5.76 o 
   3   4  19     1398.23     1375.32     21.96 o 
   4   4  19        4.49        7.09      4.00 o 
   5   4  19       20.98       18.00      4.86 o 
   6   4  19       82.32       80.40      7.02 o 
   7   4  19       83.01       93.21      7.38 o 
   8   4  19        6.45       18.35      5.57 o 
   9   4  19       64.90       91.60     14.00 o 
  10   4  19       21.26       29.79      7.14 o 
  11   4  19        0.34        1.85      6.34 o 
  12   4  19       10.20       16.37      7.00 o 
  13   4  19        2.93        3.13      6.08 o 
  14   4  19       11.19        0.39      6.47 o 
   1   5  19       11.38        6.53      4.24 o 
   2   5  19        3.27        0.83      4.15 o 
   3   5  19      149.05      152.45      7.13 o 
   4   5  19       23.70       30.07      5.28 o 
   5   5  19       19.59       20.47      5.66 o 
   6   5  19       12.82        8.86      5.50 o 
   7   5  19        0.58       -0.05      5.09 o 
   8   5  19       55.33       53.50      6.82 o 
   9   5  19        1.74       -5.81      5.81 o 
  10   5  19        2.06        8.88      6.47 o 
  11   5  19        6.90        9.91      6.61 o 
  12   5  19       62.95       71.44      8.28 o 
  13   5  19        0.56       -5.88      5.88 o 
   0   6  19        2.19        7.68      6.71 o 
   1   6  19       35.37       36.51      5.30 o 
   2   6  19        8.47        0.42      4.32 o 
   3   6  19        2.00        2.84      4.37 o 
   4   6  19       11.34        8.49      5.69 o 
   5   6  19        5.39       -3.38      5.58 o 
   6   6  19       44.70       31.64      6.40 o 
   7   6  19       12.50       15.31      6.29 o 
   8   6  19        9.00        7.02      5.85 o 
   9   6  19        8.95        5.25      6.60 o 
  10   6  19       25.69       23.91      7.51 o 
  11   6  19        0.28       -6.30      6.30 o 
  12   6  19       17.09       17.18      7.27 o 
   1   7  19       55.69       55.53      5.94 o 
   2   7  19       14.04       26.58      5.90 o 
   3   7  19        2.33        0.11      5.04 o 
   4   7  19        5.00       -2.73      5.92 o 
   5   7  19        3.51       10.81      7.78 o 
   6   7  19        1.92       -1.39      5.69 o 
   7   7  19        9.51       -0.90      7.13 o 
   8   7  19        2.33        1.19      6.71 o 
   9   7  19       26.74       14.86      7.27 o 
  10   7  19       16.04       34.25      7.91 o 
  11   7  19      104.25      112.03     10.52 o 
   0   8  19       13.48        2.70      7.14 o 
   1   8  19        0.26       -2.39      5.26 o 
   2   8  19       21.07       25.86      6.23 o 
   3   8  19        1.38       15.16      6.72 o 
   4   8  19        1.75        5.10      6.48 o 
   5   8  19       28.36       19.89      6.91 o 
   6   8  19       21.64       13.92      9.08 o 
   7   8  19        1.08        2.17      6.47 o 
   8   8  19        0.39        7.70      7.57 o 
   9   8  19        2.93       -7.27      7.27 o 
  10   8  19       17.10       29.66      8.72 o 
   1   9  19        5.61       23.28      7.52 o 
   2   9  19       69.91      100.74      8.50 o 
   3   9  19       37.30       41.10      7.95 o 
   4   9  19       62.59       79.73      8.97 o 
   5   9  19       51.45       61.88      8.63 o 
   6   9  19       54.53       75.47     11.68 o 
   7   9  19        3.82       12.96      7.21 o 
   8   9  19       13.60       24.62      8.70 o 
   0  10  19        0.31       -8.90      8.90 o 
   1  10  19       15.24       30.52      7.92 o 
   2  10  19        1.16        2.41      7.91 o 
   3  10  19        3.00       -1.80      8.09 o 
   4  10  19        4.83       17.73      8.86 o 
   5  10  19       17.42       16.35     11.68 o 
   0   0  20        0.03       -5.72      5.72 o 
   1   0  20       44.13       30.34      5.36 o 
   2   0  20      173.18      181.21     10.64 o 
   3   0  20       58.65       62.64      7.43 o 
   4   0  20      330.41      306.10     12.96 o 
   5   0  20       17.38       14.38      6.23 o 
   6   0  20       11.16       19.77      9.32 o 
   7   0  20       50.40       53.37     10.46 o 
   8   0  20        0.47        1.96      8.09 o 
   9   0  20      301.95      343.41     24.27 o 
  10   0  20       12.13       16.18     10.79 o 
  11   0  20       46.33       46.74     12.58 o 
  12   0  20        1.92       -1.80      9.89 o 
  13   0  20        0.79       -0.90     10.79 o 
  14   0  20       70.33       85.39     15.28 o 
   1   1  20      204.28      178.52      6.06 o 
   2   1  20      141.11      123.17      5.67 o 
   3   1  20        8.01       12.90      4.21 o 
   4   1  20        4.51        1.14      3.77 o 
   5   1  20       12.11       13.60      4.15 o 
   6   1  20       34.72       24.62      4.84 o 
   7   1  20        1.03       -3.05      4.68 o 
   8   1  20        0.40        7.79      5.71 o 
   9   1  20        7.78       19.50      7.05 o 
  10   1  20        0.17       -1.10      5.66 o 
  11   1  20       40.38       36.41      7.23 o 
  12   1  20       42.56       51.55      8.97 o 
  13   1  20       10.13        7.46      6.56 o 
  14   1  20        2.84        3.95      6.34 o 
   0   2  20      219.58      171.50      8.63 o 
   1   2  20       14.11       16.06      3.80 o 
   2   2  20       30.22       29.65      4.34 o 
   3   2  20      141.96      149.31      6.71 o 
   4   2  20       77.62       72.87      6.01 o 
   5   2  20        6.26        7.52      4.31 o 
   6   2  20      106.15      125.44      7.14 o 
   7   2  20        1.12        7.10      4.82 o 
   8   2  20        7.08        2.36      5.81 o 
   9   2  20       32.80       27.79      6.71 o 
  10   2  20       32.16       42.03      7.60 o 
  11   2  20       34.49       61.24      9.93 o 
  12   2  20      130.84      161.39     10.66 o 
  13   2  20        0.75        1.07      7.80 o 
  14   2  20       16.81       17.21      7.08 o 
   1   3  20      746.77      697.09     12.95 o 
   2   3  20      507.90      481.51     11.68 o 
   3   3  20      105.72      117.92      6.34 o 
   4   3  20       24.81       24.13      5.12 o 
   5   3  20       41.97       41.24      5.48 o 
   6   3  20        0.75        0.16      4.91 o 
   7   3  20       33.68       23.50      5.82 o 
   8   3  20       51.46       56.75      7.75 o 
   9   3  20       79.26      103.88      8.95 o 
  10   3  20        5.51        3.70      6.05 o 
  11   3  20       13.86       18.80      7.00 o 
  12   3  20       23.71       36.61      7.64 o 
  13   3  20        1.71        6.69      6.87 o 
   0   4  20       15.25        8.40      7.76 o 
   1   4  20       15.45       18.05      5.15 o 
   2   4  20      157.71      164.85      7.45 o 
   3   4  20       32.65       37.02      5.17 o 
   4   4  20        1.11        5.61      4.69 o 
   5   4  20       65.52       70.55      7.17 o 
   6   4  20        0.06        0.21      5.01 o 
   7   4  20       70.65       67.63      7.21 o 
   8   4  20        4.63        3.57      6.18 o 
   9   4  20       33.56       23.15      9.16 o 
  10   4  20       30.80       45.09      8.09 o 
  11   4  20        0.04       -5.96      5.96 o 
  12   4  20      132.71      184.30     11.48 o 
  13   4  20        7.12       14.68      6.97 o 
   1   5  20       79.13       79.57      6.10 o 
   2   5  20       16.31       15.67      4.67 o 
   3   5  20       78.63       87.99      6.34 o 
   4   5  20       19.63       30.20      6.38 o 
   5   5  20       57.29       59.75      7.07 o 
   6   5  20        6.34       10.22      5.72 o 
   7   5  20      110.32      110.75      8.27 o 
   8   5  20        5.65        0.53      6.18 o 
   9   5  20       20.45       30.47      7.67 o 
  10   5  20        9.67       -4.18      6.41 o 
  11   5  20        2.45       -3.58      6.18 o 
  12   5  20        1.36        9.98      7.40 o 
   0   6  20       34.80       33.25      7.78 o 
   1   6  20      246.33      260.68      9.39 o 
   2   6  20       25.14       21.51      5.17 o 
   3   6  20       74.35       75.08      7.93 o 
   4   6  20        0.04       -2.19      5.55 o 
   5   6  20        4.24       -2.84      5.50 o 
   6   6  20        5.57       13.87      6.24 o 
   7   6  20      179.58      185.09     10.13 o 
   8   6  20        1.99       -0.73      6.56 o 
   9   6  20       30.23       29.47      7.93 o 
  10   6  20        0.72       -6.08      6.08 o 
  11   6  20        0.13       -6.61      6.61 o 
   1   7  20        0.00       -0.86      4.80 o 
   2   7  20        0.47       -5.22      5.22 o 
   3   7  20        1.46        0.14      6.03 o 
   4   7  20       54.36       83.21      8.27 o 
   5   7  20        2.13        1.98      6.21 o 
   6   7  20       37.93       30.28      7.27 o 
   7   7  20        1.35        1.15      6.00 o 
   8   7  20        0.04       -2.07      6.73 o 
   9   7  20        6.61        1.67      7.27 o 
  10   7  20        1.39        2.27      7.52 o 
   0   8  20       21.35       17.53     10.34 o 
   1   8  20        2.27       -0.88      5.61 o 
   2   8  20        9.55       17.93      6.33 o 
   3   8  20       32.75       54.83      7.97 o 
   4   8  20       10.64       11.75      8.95 o 
   5   8  20        3.89        5.36      6.70 o 
   6   8  20       43.57       48.07      9.73 o 
   7   8  20       23.40       20.55      7.36 o 
   8   8  20        1.80       10.53      7.67 o 
   1   9  20       20.37       39.72      8.07 o 
   2   9  20        2.78       10.01     12.26 o 
   3   9  20       65.95       82.56      9.02 o 
   4   9  20       15.18       24.14      7.82 o 
   5   9  20       45.34       72.60      9.27 o 
   6   9  20       68.91       85.32      9.26 o 
   0  10  20        0.69       -3.15      9.53 o 
   1  10  20        2.07       -6.67      6.67 o 
   1   1  21        4.94        7.94      4.24 o 
   2   1  21      155.96      151.81      6.34 o 
   3   1  21      157.73      122.09      6.34 o 
   4   1  21       86.45      102.73      6.15 o 
   5   1  21       53.12       50.40      5.18 o 
   6   1  21       98.07      103.27      6.14 o 
   7   1  21      114.76      121.11      8.09 o 
   8   1  21       36.49       47.13     10.05 o 
   9   1  21       49.97       40.83      7.60 o 
  10   1  21       54.66       58.62      8.12 o 
  11   1  21        0.34       -6.12      6.12 o 
  12   1  21        1.24       13.73      7.04 o 
  13   1  21       19.35       22.67      7.08 o 
   0   2  21       11.85       16.72      5.27 o 
   1   2  21        0.01        0.57      3.67 o 
   2   2  21        6.54       -0.07      3.68 o 
   3   2  21        5.43        4.56      4.02 o 
   4   2  21        2.55        2.73      6.74 o 
   5   2  21       28.15       22.14      4.97 o 
   6   2  21        0.01       -1.14      4.82 o 
   7   2  21        2.61       -3.41      4.91 o 
   8   2  21        0.32       -3.30      6.00 o 
   9   2  21        1.68        1.77      6.00 o 
  10   2  21       39.18       57.47      8.09 o 
  11   2  21        1.41        3.28      6.52 o 
  12   2  21        2.07       -2.81      6.39 o 
  13   2  21       27.00       37.63      7.75 o 
   1   3  21        0.00       -2.40      3.85 o 
   2   3  21        3.42        2.92      4.49 o 
   3   3  21       24.88       39.75      6.09 o 
   4   3  21       15.14       11.29      4.65 o 
   5   3  21       64.32       60.16      6.82 o 
   6   3  21       49.45       59.55      6.85 o 
   7   3  21        1.92       -0.14      5.24 o 
   8   3  21       15.61       22.21      6.91 o 
   9   3  21       32.27       45.60      7.80 o 
  10   3  21       14.50       18.94      7.08 o 
  11   3  21        5.34        1.65      6.47 o 
  12   3  21       23.07       34.07      8.20 o 
  13   3  21        0.14       -0.68      6.31 o 
   0   4  21       22.71       33.91      7.23 o 
   1   4  21        1.59        5.19      4.44 o 
   2   4  21        8.28        1.57      4.33 o 
   3   4  21        4.25       12.42      5.04 o 
   4   4  21       22.81       31.40      5.67 o 
   5   4  21       50.88       46.99      6.72 o 
   6   4  21        0.01       -1.30      5.50 o 
   7   4  21        7.62        4.31      5.55 o 
   8   4  21        7.34        6.48      6.71 o 
   9   4  21        3.71        0.40      6.52 o 
  10   4  21        1.32        6.34      6.61 o 
  11   4  21        3.78        4.73      7.00 o 
  12   4  21        0.53        5.34      7.00 o 
   1   5  21      202.65      206.86      8.56 o 
   2   5  21       33.33       49.11      7.66 o 
   3   5  21       15.08       14.98      6.80 o 
   4   5  21       41.73       49.54      7.56 o 
   5   5  21       29.31       33.29      6.72 o 
   6   5  21      199.05      225.99     11.08 o 
   7   5  21       72.04       59.04      7.40 o 
   8   5  21        1.34       -1.83      6.73 o 
   9   5  21        8.52       15.60      9.46 o 
  10   5  21        9.70       20.66      7.52 o 
  11   5  21        0.10        3.53      7.00 o 
   0   6  21        0.31       -3.47      6.71 o 
   1   6  21       10.52        6.40      4.81 o 
   2   6  21        3.79       -3.04      5.04 o 
   3   6  21        7.50       12.46      6.36 o 
   4   6  21        4.60       -0.56      5.95 o 
   5   6  21       12.95        9.37      6.55 o 
   6   6  21       27.83       25.96      6.86 o 
   7   6  21       38.99       43.07      7.17 o 
   8   6  21       10.19       15.82      7.40 o 
   9   6  21        1.31       -2.29      9.42 o 
  10   6  21       11.25        2.09      6.84 o 
   1   7  21        2.16       -1.63      5.26 o 
   2   7  21       10.20        7.10      6.53 o 
   3   7  21        8.81       15.34      8.58 o 
   4   7  21        2.77        2.45     11.55 o 
   5   7  21       14.50       19.75      6.91 o 
   6   7  21        0.46        5.51      6.72 o 
   7   7  21        7.20        2.26      6.75 o 
   8   7  21        7.75       12.40      8.09 o 
   9   7  21        6.49        4.13      7.47 o 
   0   8  21        9.46       -6.74      8.90 o 
   1   8  21       46.49       47.02      8.50 o 
   2   8  21       10.63       18.26      7.29 o 
   3   8  21        1.99        3.27      6.82 o 
   4   8  21        1.70        1.90      7.07 o 
   5   8  21        6.98        6.71      7.12 o 
   6   8  21       20.87       26.61      7.86 o 
   7   8  21        1.04       -7.67      7.67 o 
   1   9  21       37.01       47.52      9.78 o 
   2   9  21        1.91       -7.95      7.95 o 
   3   9  21        0.10       -7.80      7.80 o 
   4   9  21        8.03        7.99      7.48 o 
   0   0  22       52.07       44.20      9.44 o 
   1   0  22       12.90       21.14      6.39 o 
   2   0  22      294.79      260.79     18.03 o 
   3   0  22        0.22       -0.49      5.52 o 
   4   0  22       24.43       26.82      6.71 o 
   5   0  22       25.84       23.47      6.56 o 
   6   0  22       14.32        5.61      6.39 o 
   7   0  22        1.02       -1.11      7.92 o 
   8   0  22      206.03      206.32     14.93 o 
   9   0  22        5.43       -7.64      9.44 o 
  10   0  22        0.67        1.73     12.58 o 
  11   0  22        0.05       -1.83      7.92 o 
  12   0  22       42.81       36.90     11.23 o 
   1   1  22       60.26       64.19      5.74 o 
   2   1  22       22.57       26.62      4.58 o 
   3   1  22        3.80        5.70      4.24 o 
   4   1  22       18.23       19.17      4.58 o 
   5   1  22        3.45        8.75      4.19 o 
   6   1  22       15.15       12.05      5.04 o 
   7   1  22       46.25       47.03      6.62 o 
   8   1  22       28.77       43.55      6.67 o 
   9   1  22        0.05        3.89      6.23 o 
  10   1  22        3.45        6.29      6.75 o 
  11   1  22       23.86       30.87      7.60 o 
  12   1  22       15.32       12.01      7.23 o 
   0   2  22        1.78        1.80      6.23 o 
   1   2  22       43.30       47.43      5.21 o 
   2   2  22       28.58       19.26      4.86 o 
   3   2  22       45.74       26.35      4.76 o 
   4   2  22        0.01       -4.18      4.18 o 
   5   2  22        9.98       12.87      5.19 o 
   6   2  22        0.18       -3.28      8.04 o 
   7   2  22       10.00        9.67      6.56 o 
   8   2  22        3.76        0.79      6.71 o 
   9   2  22       57.78       75.01      8.80 o 
  10   2  22       44.80       45.82      8.12 o 
  11   2  22       17.80       17.61      7.75 o 
  12   2  22        0.07        5.53      7.08 o 
   1   3  22       69.32       66.55      6.02 o 
   2   3  22      195.09      198.05      8.83 o 
   3   3  22        5.97       12.78      5.12 o 
   4   3  22        0.06        2.51      4.84 o 
   5   3  22       54.33       51.50      6.72 o 
   6   3  22       21.57        6.96      6.12 o 
   7   3  22        0.20       -4.82      6.18 o 
   8   3  22        1.36        3.00      6.75 o 
   9   3  22        0.00        4.49      6.91 o 
  10   3  22        4.54       12.51      7.00 o 
  11   3  22       11.79        7.22      6.83 o 
  12   3  22       31.71       39.32      9.69 o 
   0   4  22        6.66        1.64      6.39 o 
   1   4  22       32.24       24.96      5.46 o 
   2   4  22       19.23       20.24      5.54 o 
   3   4  22       46.57       50.02      6.26 o 
   4   4  22      104.29      130.34     13.49 o 
   5   4  22       67.88       70.29      7.52 o 
   6   4  22       35.17       46.40      7.05 o 
   7   4  22       32.70       37.44      6.82 o 
   8   4  22       35.73       38.36      8.83 o 
   9   4  22       17.45       24.35      7.88 o 
  10   4  22       63.68       67.88      9.38 o 
  11   4  22       11.55        3.46      7.14 o 
   1   5  22       70.06       67.67      9.28 o 
   2   5  22        0.95       -3.04      5.05 o 
   3   5  22       43.47       45.91      7.17 o 
   4   5  22        6.19        0.37      5.72 o 
   5   5  22       74.32       75.31      8.30 o 
   6   5  22       59.10       69.11      7.91 o 
   7   5  22        2.06       -5.06      7.00 o 
   8   5  22       40.61       50.85      8.72 o 
   9   5  22       15.57       12.68      7.36 o 
  10   5  22        2.43       -0.90      8.05 o 
   0   6  22      103.20      146.76     11.58 o 
   1   6  22       13.44       11.43      5.31 o 
   2   6  22        0.02       -0.85      6.86 o 
   3   6  22        2.61        5.27      6.35 o 
   4   6  22       16.69       19.68      6.67 o 
   5   6  22        3.13       12.87      6.62 o 
   6   6  22        2.93       -5.15      6.21 o 
   7   6  22        2.05       17.31      8.12 o 
   8   6  22        5.22        5.28      7.44 o 
   9   6  22        6.73        9.16      8.22 o 
   1   7  22       53.25       66.86      8.42 o 
   2   7  22        4.27        5.55      7.26 o 
   3   7  22        0.12        2.84      6.82 o 
   4   7  22       48.34       50.21      7.95 o 
   5   7  22       47.23       45.13      8.19 o 
   6   7  22       14.52       25.06      7.58 o 
   7   7  22        5.85       -7.23      7.23 o 
   0   8  22       30.77       28.86     15.28 o 
   1   8  22        0.18       -5.76      7.75 o 
   2   8  22        0.91       12.17      7.07 o 
   3   8  22       14.03       20.12      7.58 o 
   4   8  22        0.45       -6.50      6.50 o 
   5   8  22       14.88       22.15      7.52 o 
   1   1  23       68.86       59.16      6.40 o 
   2   1  23       11.63        8.19      4.43 o 
   3   1  23        8.61       12.28      4.56 o 
   4   1  23       10.94       10.32      4.69 o 
   5   1  23      232.93      255.62     10.99 o 
   6   1  23        2.39       10.02      5.28 o 
   7   1  23       78.66       96.20      8.52 o 
   8   1  23       13.80        6.54      6.15 o 
   9   1  23        9.93       17.31      6.23 o 
  10   1  23        1.28       14.59      6.27 o 
  11   1  23       86.87       83.82      9.28 o 
   0   2  23      123.91      117.77      9.83 o 
   1   2  23        8.89        9.43      5.19 o 
   2   2  23       13.52       20.24      5.46 o 
   3   2  23       23.22       28.20      4.94 o 
   4   2  23        7.33        3.75      4.62 o 
   5   2  23      128.74      137.45      8.26 o 
   6   2  23        7.06        8.69      5.34 o 
   7   2  23        0.71        7.37      8.73 o 
   8   2  23        0.55       -6.56      6.56 o 
   9   2  23       12.73       10.09      7.08 o 
  10   2  23       30.50       32.54      9.36 o 
  11   2  23        4.05       17.31      7.60 o 
   1   3  23        1.03        2.22      5.05 o 
   2   3  23       38.55       43.82      6.03 o 
   3   3  23       57.70       59.13      6.34 o 
   4   3  23       12.06        5.52      5.72 o 
   5   3  23        4.22       -4.25      5.50 o 
   6   3  23       23.51       17.26      6.25 o 
   7   3  23       18.76       16.32      7.43 o 
   8   3  23        0.13        0.93      7.36 o 
   9   3  23       62.96       72.93      9.47 o 
  10   3  23       12.52        6.45      7.27 o 
   0   4  23        0.12       -0.21      6.83 o 
   1   4  23        2.40        5.35      5.28 o 
   2   4  23        6.12        6.21      5.23 o 
   3   4  23        1.75       -4.82      5.66 o 
   4   4  23       35.30       47.11      7.27 o 
   5   4  23        2.50       -1.48      6.05 o 
   6   4  23       14.81       24.78      6.70 o 
   7   4  23       36.99       53.33      8.57 o 
   8   4  23        0.01       -6.86      6.86 o 
   9   4  23        9.54       11.94      7.67 o 
  10   4  23        0.01        2.96      8.62 o 
   1   5  23        0.49        3.83      5.19 o 
   2   5  23       10.07       10.77      6.50 o 
   3   5  23       41.74       48.36      7.52 o 
   4   5  23        0.01        2.10      6.12 o 
   5   5  23       14.71        4.37      6.84 o 
   6   5  23        0.00        9.57      6.31 o 
   7   5  23        1.49       -2.40      7.26 o 
   8   5  23        3.44        3.54      7.47 o 
   9   5  23       49.07       58.11     10.45 o 
   0   6  23        4.92       14.83      8.12 o 
   1   6  23       19.31       20.03      7.21 o 
   2   6  23       40.58       62.97      8.05 o 
   3   6  23       14.23       21.18      7.17 o 
   4   6  23       28.30       38.64      7.75 o 
   5   6  23        3.54       -1.46      6.46 o 
   6   6  23       50.53       62.39      8.38 o 
   7   6  23       18.00       21.79      8.47 o 
   1   7  23        4.04       -4.39      8.17 o 
   2   7  23        8.34       14.39      9.08 o 
   3   7  23        8.04        0.92      6.82 o 
   4   7  23        1.30       -0.84      9.21 o 
   5   7  23        3.86        2.79      7.02 o 
   0   8  23        3.71        6.29     13.48 o 
   1   8  23        1.03        0.79      8.21 o 
   0   0  24      145.49      118.65     17.08 o 
   1   0  24       82.91       76.57     10.80 o 
   2   0  24       67.80       88.81      9.13 o 
   3   0  24      137.28      138.90     10.54 o 
   4   0  24       51.09       63.13      8.79 o 
   5   0  24       87.76      134.49     10.72 o 
   6   0  24       64.60       60.55     12.58 o 
   7   0  24        7.55       15.59      9.20 o 
   8   0  24       31.20       21.34      9.84 o 
   9   0  24       79.23       88.23     15.28 o 
  10   0  24        0.87       10.34      8.90 o 
   1   1  24        6.80        6.69      5.72 o 
   2   1  24        0.16       -2.33      4.80 o 
   3   1  24        1.48       -1.61      4.44 o 
   4   1  24        2.72        0.32      4.53 o 
   5   1  24       37.05       48.84      6.42 o 
   6   1  24        4.75        6.08      5.79 o 
   7   1  24        2.01        6.12      9.47 o 
   8   1  24        1.40       -0.59      5.95 o 
   9   1  24       22.46       17.15      7.39 o 
  10   1  24       13.84        8.15      6.48 o 
   0   2  24        1.41       -1.35      8.26 o 
   1   2  24       34.79       23.12      6.60 o 
   2   2  24        2.37        6.20      5.19 o 
   3   2  24        1.02       -0.91      4.95 o 
   4   2  24        8.99        5.63      5.25 o 
   5   2  24       39.21       52.06      6.55 o 
   6   2  24        7.91        4.36      6.17 o 
   7   2  24       67.47       71.30      7.82 o 
   8   2  24       17.55        2.84      6.37 o 
   9   2  24       22.56       15.38      7.75 o 
  10   2  24        3.04        5.04      7.60 o 
   1   3  24       17.82        6.42      7.47 o 
   2   3  24       18.45       22.99      5.93 o 
   3   3  24        3.28        7.95      5.59 o 
   4   3  24        0.29       -4.07      6.88 o 
   5   3  24       31.69       46.28      9.21 o 
   6   3  24        2.52        6.12      7.12 o 
   7   3  24        1.09       -5.79      7.04 o 
   8   3  24        0.43       -0.15      7.04 o 
   9   3  24        5.83       -0.10      9.35 o 
   0   4  24        6.89        5.39      8.90 o 
   1   4  24        3.64        2.76      5.36 o 
   2   4  24       29.97       33.64      6.58 o 
   3   4  24        0.00       -3.87      5.72 o 
   4   4  24        6.09        7.59      6.21 o 
   5   4  24        5.04       14.23      6.75 o 
   6   4  24       26.66       50.69      8.93 o 
   7   4  24       58.16       92.83     11.08 o 
   8   4  24        0.30        0.04      7.43 o 
   1   5  24       20.03       14.90      6.09 o 
   2   5  24        1.04        1.71      8.56 o 
   3   5  24        0.00       -1.28      6.46 o 
   4   5  24        0.76        2.83      7.91 o 
   5   5  24        2.69        0.92      6.60 o 
   6   5  24        0.40        7.03      7.91 o 
   7   5  24        4.25        8.62      8.09 o 
   0   6  24       67.46      101.56     17.98 o 
   1   6  24        0.14        0.67      6.72 o 
   2   6  24        9.17       32.28      7.74 o 
   3   6  24       28.84       34.32      8.28 o 
   4   6  24        5.56       13.74      7.50 o 
   5   6  24        7.63       -0.70      6.67 o 
   1   7  24       26.51       16.63     10.80 o 
   2   7  24        0.00       -4.15      7.42 o 
   1   1  25        3.19        8.31      5.84 o 
   2   1  25        3.76        6.27      6.17 o 
   3   1  25        9.08       19.60      5.93 o 
   4   1  25        0.28        6.93      6.40 o 
   5   1  25       33.26       36.84      7.17 o 
   6   1  25        1.87       -1.15      6.23 o 
   7   1  25       47.91       47.74      7.52 o 
   8   1  25        3.62        1.42      6.27 o 
   0   2  25       19.85        9.76      9.20 o 
   1   2  25       17.15       18.42      6.62 o 
   2   2  25        4.45       -2.28      5.87 o 
   3   2  25        0.26       -4.26      5.21 o 
   4   2  25        0.21       -5.60      5.60 o 
   5   2  25       13.79       19.86      6.85 o 
   6   2  25        5.32        2.64      6.00 o 
   7   2  25        3.69       -3.31      6.27 o 
   8   2  25       13.35        8.71      7.39 o 
   1   3  25        1.96        8.92      6.75 o 
   2   3  25       70.85       75.24      7.22 o 
   3   3  25        4.77        8.09      6.48 o 
   4   3  25        3.23        6.04      6.27 o 
   5   3  25        3.79       -4.85      6.15 o 
   6   3  25        9.60       -6.64      7.00 o 
   7   3  25       19.52       21.12      7.19 o 
   0   4  25       12.52        4.99     11.68 o 
   1   4  25        1.90       -1.99      6.27 o 
   2   4  25        0.88        2.87      6.37 o 
   3   4  25        0.08        3.58      6.62 o 
   4   4  25        9.85        6.96      6.85 o 
   5   4  25       12.19       17.87      6.95 o 
   6   4  25        4.18        9.07      7.91 o 
   1   5  25       18.41       14.96      8.27 o 
   2   5  25       13.41       10.41      7.29 o 
   3   5  25        1.44        3.90      6.72 o 
   4   5  25        3.24        7.58      7.05 o 
   5   5  25       14.03       12.76      7.52 o 
   0   6  25      148.21      180.67     22.47 o 
   1   6  25        1.81        9.60     10.02 o 
   2   6  25       28.74       40.71     10.74 o 
   0   0  26       59.29       99.77     17.08 o 
   1   0  26        3.63        0.00     12.13 o 
   2   0  26        8.46       33.69      9.84 o 
   3   0  26        0.04        2.73      8.83 o 
   4   0  26       33.89       31.46     14.38 o 
   5   0  26        0.02       13.03      9.53 o 
   6   0  26        0.36       15.28      9.53 o 
   7   0  26        0.85       -1.36     12.58 o 
   1   1  26        1.15        4.04      6.29 o 
   2   1  26        0.20        9.80      6.82 o 
   3   1  26       23.90       36.35      7.50 o 
   4   1  26        0.90        2.10      7.26 o 
   5   1  26        0.23       -5.57      6.71 o 
   6   1  26       11.49       16.64      6.82 o 
   0   2  26       60.22       79.08     12.03 o 
   1   2  26       15.72       12.13      6.94 o 
   2   2  26        0.12       -6.40      6.40 o 
   3   2  26        1.39       -7.26      7.26 o 
   4   2  26        0.03        0.10      6.00 o 
   5   2  26        5.83       11.58      7.75 o 
   6   2  26        0.00       -0.17      7.23 o 
   1   3  26        9.26        4.86      6.62 o 
   2   3  26        3.02        2.86      7.60 o 
   3   3  26       20.89       28.39      8.27 o 
   4   3  26        0.05       -2.27      6.46 o 
   5   3  26        2.93        6.65      7.95 o 
   0   4  26        0.66       -8.54      8.90 o 
   1   4  26        3.61       -3.75      7.75 o 
   2   4  26        6.15       -2.42      7.60 o 
   3   4  26       13.76       16.52      8.57 o 
   4   4  26       10.10        8.62      7.00 o 
   1   1  27       25.55       38.19      7.97 o 
   2   1  27       25.61       50.71      8.27 o 
   3   1  27       59.91       92.78     10.49 o 
   4   1  27        1.98        9.10     10.11 o 
   0   2  27       36.96       53.60     12.58 o 
   1   2  27        0.20       -6.60      6.60 o 
   2   2  27       19.86       14.49      8.47 o 
   3   2  27        0.01        4.70      8.05 o 
   1   3  27        0.15       -2.25      9.53 o 
                                                 
